# Supplementary material for: An esophageal squamous cell carcinoma classification system that reveals potential targets for therapy
Source: Oncotarget. 2017 May 18;8(30):49851–60. doi: 10.18632/oncotarget.17989 (PMC5564812; doi:10.18632/oncotarget.17989)
Supplement: Supplementary file 2 [file oncotarget-08-49851-s002.xlsx]

## Sheet: 185 signature genes
Table S2.Signature gene classifier for ESCC subtypes and their PAM score.
	Centroids
Gene	ESCC1	ESCC2	ESCC3	ESCC4
SH3TC1	0	0	-0.101882	0
LOC728392///NLRP1	0	0	-0.0375581	0
SLC16A2	0	0	-0.00545267	0
VAV3	0.209381	0	-0.353872	0
DPYD	0	0	-0.211411	0
PTN	0.220591	0	0	-0.34153
HLF	0.142167	0	0	-0.221704
PPFIBP2	0	0	0	-0.0823411
METTL7A	0.253482	0	0	-0.438921
EYA2	0.154883	0	0	-0.243638
TGM1	0.365001	0	0	0
PPL	0.271005	-0.00663778	0	0
TMPRSS11D	0.369757	0	0	0
TMPRSS11E	0.36083	0	0	0
SULT2B1	0.16919	0	0	0
FUT2	0.282567	0	0	0
LYPD3	0.173166	-0.00128078	0	0
CLIC3	0.271816	0	0	0
HOPX	0.177785	0	0	0
RHCG	0.299418	0	0	0
MALL	0.264469	-0.0354161	0	0
C1orf116	0.335219	-0.00545802	0	0
VPS37B	0.0255766	0	0	0
ARHGAP32	0.0590712	0	0	0
EMP1	0.17982	0	0	0
MGLL	0.154801	0	0	0
KAZN	0.124045	0	0	0
TRIM29	0.0410164	0	0	0
CD24	0.180529	0	0	0
TIAM1	0.0668841	0	0	0
TMEM40	0.0818292	0	0	0
AIM1L	0.218331	0	0	0
S100A14	0.131678	0	0	0
ELF3	0.257769	0	0	0
RIPK4	0.160073	0	0	0
SPRR2C	0.497959	0	0	0
CRABP2	0.37496	0	0	0
DUOX1	0.196302	0	0	0
ITPKC	0.15963	0	0	0
EHF	0.383194	0	0	0
MPZL2	0.137841	0	0	0
NMU	0.287776	0	0	-0.157196
ANXA9	0.282619	0	0	-0.00288057
AGFG2	0.145861	0	0	0
SMAGP	0.210812	0	0	0
ATP10B	0.322797	0	0	0
EVPL	0.261862	0	0	0
BLVRB	0.123706	0	0	0
SIM2	0.260596	0	0	0
SLC37A1	0.021241	0	0	0
PAX9	0.255648	0	0	0
CYP3A5	0.557677	0	0	-0.00399736
PITX1	0.473923	0	0	-0.0266364
CEACAM5	0.375743	0	0	-0.0726641
CEACAM6	0.328577	0	0	0
RAB11FIP1	0.424131	0	0	0
TTC9	0.375105	0	0	0
FUT3	0.545598	0	0	0
FUT6	0.40319	0	0	0
EPHX3	0.339968	0	0	0
CEACAM1	0.302074	0	0	0
CLCA4	0.502317	0	-0.110802	-0.00661407
CRNN	0.432472	0	0	0
PSCA	0.306985	0	0	0
CEACAM7	0.451862	0	0	-0.134632
MAL	0.346403	0	0	0
CYP2E1	0.318594	0	0	0
CXCR2	0.273852	0	0	-0.057724
DENND2D	0.0568537	0	0	0
ENDOU	0.269468	0	0	0
GDPD3	0.135832	0	0	0
EHD3	0.115759	0	0	0
MXD1	0.252557	0	0	0
EPS8L1	0.352939	0	0	0
ECM1	0.35229	0	0	0
KANK1	0.155668	0	0	0
TRIP10	0.1142	0	0	0
NLRX1	0.0650368	0	0	0
RBM47	0.139497	0	0	0
DOPEY2	0.119299	0	0	0
SCNN1B	0.433588	0	0	0
C2orf54	0.283825	0	0	0
NT5C2	0.0564535	0	0	0
ACOX3	0.123922	0	0	0
CPEB3	0.121952	0	0	0
ZBTB18	0	0	0	-0.202932
NR2F1	0	0	0	-0.139752
PLCB1	0	0.0965576	0	0
PBX1	0	0	0	-0.221132
BCL2	0	0	0	-0.0456711
RGS5	0	0.0151338	0	-0.235832
SPARCL1	0	0.234711	0	0
JAM2	0	0.148515	0	0
MAN1C1	0	0.187081	0	0
RASSF2	0	0.192552	0	0
CELF2	0	0.0581021	0	0
RTN1	0	0.133035	0	0
NBEA	0	0.203375	0	0
CHRDL1	0	0.200638	0	0
DMD	0	0.282538	0	0
TMX4	0	0.0760223	0	0
ARMCX2	0	0.213023	0	0
CD302	0	0.208211	0	0
NUP50	0	-0.0632974	0	0
FOSL1	0	-0.246613	0	0.0313141
KCNK1	0	-0.0307236	0	0
PTPRZ1	0	-0.164873	0	0
PC	0	-0.0246931	0	0
ABCC1	0	0	0.157434	0
AKR1C3	0	-0.293665	0.406795	0
AKR1C2	0	0	0.233168	0
ATP2B1	0	0	0.280335	0
TXNRD1	0	0	0.458105	0
AKR1B1	0	0	0.0689163	0
CEP55	0	0	0.0487512	0
PTDSS1	0	0	0.0447569	0
COCH	0	0	0.287814	0
LDHB	0	0	0.00772303	0
FARP1	0	0	0.253028	0
ETV5	-0.130167	0	0.274063	0
HEY1	0	0	0.230242	0
SLC47A1	0	0	0.344141	0
PIR	0	0	0.0797378	0
ALDH3A1	0.00234249	-0.29575	0.594264	-0.369737
NTRK2	0	-0.202933	0.586245	-0.0235791
FOXE1	0	-0.50155	0.416059	0
LOC730101	0	0	0.38942	-0.0752359
ALDH1A1	0	0	0.887678	-0.750897
BDNF	0	0	0.318813	0
FGFR2	0	0	0.219122	0
SOX2	0	0	0.20909	0
BCAT1	0	0	0.266027	0
CHST7	0	0	0.179512	0
ADAM23	0	0	0.286317	0
FZD7	0	0	0.282215	0
ODC1	0	0	0.233942	0
DLX5	0	0	0.18071	0
FGF13	0	0	0.277419	0
B4GALT4	0	0	0.366243	0
FBN2	-0.0568762	0	0.881217	0
RAB6B	0	0	0.402901	0
HRH1	0	0	0	0.0933313
OSMR	0	0	0	0.0887924
SUGCT	0	0	0	0.355664
DFNA5	-0.0635463	0	0	0.320748
TGFBI	-0.0682519	0	0	0.314539
CAV1	0	0	0	0.160708
ITGA5	0	0	0	0.000867977
SERPINE1	-0.0358524	0	0	0.455338
TNFRSF12A	0	0	0	0.181449
CARD10	0	0	0	0.190163
STK17A	0	0	0	0.185238
FHL2	0	0	0	0.134243
PRNP	0	0	0	0.127691
CHST11	0	0	0	0.0452435
FSCN1	0	0	0	0.0611453
LAMC2	-0.00394751	0	0	0.318927
PLEK2	0	0	0	0.217985
SNAI2	0	0	0	0.102268
COL5A3	0	0	0	0.0544957
CYP26B1	0	0	0	0.14925
SLC31A2	0	0	0	0.0589362
COL4A1	-0.285062	0	0	0
LOXL2	-0.23344	0	0	0.217094
FN1	-0.269928	0	0	0.026166
FSTL1	-0.171046	0	0	0
RHOBTB1	-0.123596	0	0	0
DACT1	-0.0499373	0	0	0
PDGFC	-0.201835	0	0	0.19624
CSGALNACT2	-0.0956557	0	0	0
PRKCDBP	-0.157169	0	0	0
MFAP2	-0.0413018	0	0	0.0482214
EMP3	0	0	0	0.121908
INHBA	-0.295117	0	0	0.707844
LGALS1	-0.204355	0	0	0.252354
RANGRF	-0.0425685	0	0	0
BAG2	-0.307734	0	0.0675475	0
NXPE3	-0.00114736	0	0	0
MMP1	-0.210191	0	0	0.462202
PTPRG	-0.0585101	0	0	0
GOLM1	-0.120062	0	0	0
ABCC4	-0.0834174	0	0	0
KDELC1	-0.0729505	0	0	0
TMEFF1	-0.2506	0	0	0
DZIP1	-0.135496	0	0	0
