# Supplementary material for: An esophageal squamous cell carcinoma classification system that reveals potential targets for therapy
Source: Oncotarget. 2017 May 18;8(30):49851–60. doi: 10.18632/oncotarget.17989 (PMC5564812; doi:10.18632/oncotarget.17989)
Supplement: Supplementary file 3 [file oncotarget-08-49851-s003.xlsx]

## Sheet: Clinical information
Table S3-Ⅰ.Clinical information of 58 ESCCs
Sample	Cluster	Age	Gender	Tumor stage	Tumor differentiation	Metastasis	Sample	Survival status	Survival month	Smoking	LOH	CN loss frequency	CN gain frequency
GSM935145	1	67	Male	3	moderate	N	GSM935145	Deceased	1.1	N	Low	0	0.02
GSM935147	1	39	Male	3	moderate	N	GSM935147	Alive	70.0667	Y	Low	0	0
GSM935149	2	52	Female	3	poor	Y	GSM935149	Deceased	14.5333	N	Low	0	0
GSM935151	2	49	Male	2	moderate	N	GSM935151	Deceased	16.6	N	Low	0	0.02
GSM935153	1	56	Male	3	moderate	Y	GSM935153	Deceased	7.1	N	Low	0	0.04
GSM935155	2	59	Female	3	moderate	Y	GSM935155	NA	NA	N	Low	0.02	0.04
GSM935157	2	40	Male	3	moderate	Y	GSM935157	Deceased	26.3333	Y	Low	0.01	0.09
GSM935159	2	56	Female	3	NA	Y	GSM935159	Deceased	22.5	N	Low	0.03	0.08
GSM935161	3	54	Female	3	NA	N	GSM935161	NA	NA	N	Low	0	0.06
GSM935163	1	65	Female	2	poor	N	GSM935163	Alive	62	Y	Low	0.02	0.11
GSM935165	1	62	Female	3	moderate	N	GSM935165	Deceased	19.3	N	Low	0.05	0.07
GSM935167	4	60	Female	3	moderate	Y	GSM935167	Deceased	33.2333	Y	Low	0.01	0.12
GSM935169	1	57	Female	3	moderate	N	GSM935169	Alive	62.6	Y	Low	0.01	0.05
GSM935171	2	64	Female	3	poor	Y	GSM935171	Deceased	21.6667	Y	Low	0.1	0.11
GSM935173	3	45	Female	3	moderate	Y	GSM935173	Deceased	11.6	Y	Low	0.11	0.17
GSM935175	3	58	Female	3	poor	Y	GSM935175	Deceased	11.0333	N	High	0.08	0.18
GSM935177	4	42	Female	3	moderate	Y	GSM935177	NA	NA	Y	High	0.18	0.14
GSM935179	3	49	Female	3	moderate	Y	GSM935179	Deceased	11.3	N	High	0.01	0.13
GSM935181	3	66	Female	2	moderate	N	GSM935181	Alive	54.3333	N	High	0.08	0.01
GSM935183	2	52	Female	2	poor	Y	GSM935183	Deceased	5.76667	N	High	0.18	0.12
GSM935185	4	56	Male	3	moderate	N	GSM935185	Alive	52.7333	N	High	0.19	0.16
GSM935187	1	63	Female	3	moderate	N	GSM935187	Alive	59.0333	Y	High	0.09	0.2
GSM935189	4	40	Male	2	moderate	N	GSM935189	Alive	60.6	N	High	0.22	0.17
GSM935191	4	64	Male	3	moderate	N	GSM935191	Deceased	22.2	N	High	0.21	0.11
GSM935193	3	58	Male	3	moderate	N	GSM935193	Alive	51	N	High	0.02	0.15
GSM935195	1	53	Female	3	moderate	Y	GSM935195	Deceased	10.4333	Y	High	0.23	0.16
GSM935197	2	47	Female	3	moderate	Y	GSM935197	Deceased	21.8667	N	High	0.06	0.14
GSM935199	1	50	Female	3	moderate	N	GSM935199	Deceased	6.06667	N	High	0.24	0.17
GSM935201	1	47	Male	3	NA	N	GSM935201	Deceased	20.2667	Y	High	0.23	0.17
GSM935203	4	57	Male	2	moderate	Y	GSM935203	Alive	64.6	Y	High	0.12	0.16
GSM1111672	1	61	Male	3	moderate	N	GSM1111672	NA	NA	NA	NA	NA	NA
GSM1111673	1	43	Male	3	well	N	GSM1111673	NA	NA	NA	NA	NA	NA
GSM1111674	3	59	Male	3	well	N	GSM1111674	NA	NA	NA	NA	NA	NA
GSM1111675	3	50	Male	3	moderate	N	GSM1111675	NA	NA	NA	NA	NA	NA
GSM1111676	1	59	Male	3	poor	N	GSM1111676	NA	NA	NA	NA	NA	NA
GSM1111677	4	55	Male	3	poor	N	GSM1111677	NA	NA	NA	NA	NA	NA
GSM1111678	2	54	Male	2	poor	N	GSM1111678	NA	NA	NA	NA	NA	NA
GSM1111679	2	53	Male	3	moderate	N	GSM1111679	NA	NA	NA	NA	NA	NA
GSM1111680	2	57	Female	2	well	N	GSM1111680	NA	NA	NA	NA	NA	NA
GSM1111681	3	53	Male	2	well	N	GSM1111681	NA	NA	NA	NA	NA	NA
GSM1111682	4	60	Male	2	moderate	N	GSM1111682	NA	NA	NA	NA	NA	NA
GSM1111683	1	54	Male	3	moderate	N	GSM1111683	NA	NA	NA	NA	NA	NA
GSM1111684	1	54	Male	3	moderate	N	GSM1111684	NA	NA	NA	NA	NA	NA
GSM1111685	1	69	Male	3	moderate	N	GSM1111685	NA	NA	NA	NA	NA	NA
GSM1111686	3	53	Male	3	moderate	N	GSM1111686	NA	NA	NA	NA	NA	NA
GSM1111687	3	53	Male	3	moderate	N	GSM1111687	NA	NA	NA	NA	NA	NA
GSM1111688	4	59	Male	3	moderate	N	GSM1111688	NA	NA	NA	NA	NA	NA
GSM1111689	4	62	Male	3	moderate	N	GSM1111689	NA	NA	NA	NA	NA	NA
GSM1111690	4	48	Male	3	moderate	N	GSM1111690	NA	NA	NA	NA	NA	NA
GSM1111691	4	56	Female	3	poor	N	GSM1111691	NA	NA	NA	NA	NA	NA
GSM1111692	4	49	Male	2	moderate	N	GSM1111692	NA	NA	NA	NA	NA	NA
GSM1111693	1	59	Female	2	well	N	GSM1111693	NA	NA	NA	NA	NA	NA
GSM1111694	2	46	Male	3	moderate	N	GSM1111694	NA	NA	NA	NA	NA	NA
GSM1111695	1	64	Male	3	well	N	GSM1111695	NA	NA	NA	NA	NA	NA
GSM1111696	4	59	Male	3	well	N	GSM1111696	NA	NA	NA	NA	NA	NA
GSM1111697	1	65	Male	3	moderate	N	GSM1111697	NA	NA	NA	NA	NA	NA
GSM1111698	4	63	Male	2	moderate	N	GSM1111698	NA	NA	NA	NA	NA	NA
GSM1111699	3	61	Male	2	poor	N	GSM1111699	NA	NA	NA	NA	NA	NA

## Sheet: Sheet1
Table S3-Ⅱ.Clinical information of GSE53624 (n=119)
Sample ID	Age	Sex	Tobacco use	Alcohol use	Tumor loation	Tumor grade	T stage	N stage	TNM stage	Arrhythmia	Pneumonia	Anastomotic leak	Adjuvant therapy	Death at FU	Survival time(months)
GSM1297076	51	male	yes	yes	middle	moderately	T4	N2	III	yes	no	no	yes	no	60.3
GSM1297082	54	male	yes	no	middle	moderately	T3	N0	II	no	no	no	no	no	60.9667
GSM1297088	62	male	yes	yes	lower	moderately	T4	N1	III	no	no	no	yes	yes	38.5333
GSM1297108	53	male	yes	yes	middle	moderately	T3	N0	II	no	no	no	yes	no	60.9667
GSM1297110	60	male	yes	yes	lower	moderately	T1	N0	I	no	no	no	no	no	61
GSM1297122	53	male	yes	yes	middle	moderately	T1	N0	I	no	no	no	yes	yes	24.4333
GSM1297124	62	female	no	no	middle	moderately	T3	N0	II	no	no	no	no	no	60.5667
GSM1297130	57	male	no	yes	lower	well	T3	N1	III	yes	no	no	no	no	69.9667
GSM1297144	50	male	yes	yes	upper	moderately	T1	N3	III	no	no	no	yes	yes	17.5
GSM1297146	59	male	yes	yes	upper	poorly	T2	N1	II	yes	no	no	yes	yes	6.2
GSM1297170	40	male	yes	yes	lower	well	T2	N2	III	yes	no	no	yes	yes	6.33333
GSM1297182	62	male	yes	yes	lower	well	T4	N3	III	no	no	no	yes	yes	6.63333
GSM1297190	72	male	no	no	middle	well	T3	N0	II	yes	no	no	unknown	yes	47.1667
GSM1297200	62	female	no	no	upper	moderately	T2	N1	II	no	yes	yes	yes	no	62.9333
GSM1297208	68	male	yes	yes	lower	moderately	T3	N1	III	no	no	no	unknown	yes	24.8
GSM1297218	59	male	yes	no	middle	well	T4	N3	III	no	no	no	yes	no	64
GSM1297220	71	female	no	no	lower	well	T2	N0	I	no	no	yes	unknown	yes	0.633333
GSM1297232	42	male	yes	yes	upper	moderately	T1	N1	II	no	no	no	yes	no	61.8333
GSM1297238	65	male	yes	yes	lower	moderately	T4	N1	III	no	no	no	yes	no	72.5333
GSM1297242	50	male	yes	no	lower	poorly	T4	N1	III	yes	no	no	unknown	yes	35.0333
GSM1297244	74	male	no	no	middle	moderately	T2	N0	II	no	no	no	unknown	yes	24.6667
GSM1297246	57	male	yes	yes	upper	poorly	T1	N0	I	no	no	no	yes	yes	59.1333
GSM1297248	69	female	no	no	middle	moderately	T2	N0	II	no	no	no	unknown	no	63.2667
GSM1297254	69	male	yes	yes	lower	well	T2	N2	III	yes	no	no	yes	yes	63.0667
GSM1297260	60	male	yes	yes	middle	moderately	T4	N3	III	yes	no	no	yes	yes	12
GSM1297262	69	male	yes	yes	middle	poorly	T3	N1	III	no	no	no	yes	no	69.6333
GSM1297268	76	male	yes	yes	middle	moderately	T3	N0	II	yes	no	no	yes	no	68.2
GSM1297274	48	male	yes	yes	lower	well	T3	N0	I	no	no	no	no	no	68
GSM1297292	53	male	no	yes	middle	well	T3	N1	III	no	no	no	unknown	no	65.5
GSM1297294	62	male	no	yes	middle	moderately	T3	N0	II	no	no	no	no	no	64.1333
GSM1297296	47	male	no	no	middle	poorly	T1	N1	II	no	no	no	yes	yes	26.5
GSM1297300	57	male	yes	yes	upper	moderately	T3	N0	II	no	no	no	yes	yes	48.7667
GSM1297304	70	male	no	no	middle	moderately	T4	N0	III	yes	yes	yes	yes	yes	5.83333
GSM1297312	41	male	yes	yes	lower	well	T3	N0	I	no	no	no	yes	no	62.8667
GSM1297092	67	female	no	no	middle	moderately	T3	N1	III	no	no	no	yes	yes	11
GSM1297094	67	female	no	no	middle	well	T3	N1	III	no	no	yes	yes	yes	23.1333
GSM1297100	66	male	no	no	middle	poorly	T4	N1	III	no	yes	no	yes	yes	21.4333
GSM1297106	60	male	yes	yes	middle	poorly	T3	N1	III	no	no	no	yes	yes	42.0333
GSM1297114	65	female	yes	no	middle	poorly	T3	N1	III	no	no	no	yes	no	60.6333
GSM1297128	63	male	yes	yes	middle	moderately	T3	N1	III	no	no	no	no	yes	16.8333
GSM1297132	49	male	yes	yes	middle	poorly	T3	N1	III	no	no	no	yes	yes	32.4667
GSM1297138	71	male	yes	yes	lower	poorly	T3	N0	II	no	yes	no	unknown	yes	3.83333
GSM1297150	51	male	yes	no	middle	moderately	T4	N0	III	no	no	no	yes	yes	24.4
GSM1297152	73	female	no	no	middle	moderately	T3	N0	II	yes	no	no	no	no	60.7333
GSM1297154	51	male	yes	yes	lower	poorly	T3	N2	III	yes	no	no	unknown	yes	15.8667
GSM1297164	57	male	yes	yes	upper	moderately	T3	N0	II	no	no	no	yes	no	61.3667
GSM1297174	53	male	yes	yes	middle	poorly	T2	N3	III	no	no	no	unknown	yes	8.26667
GSM1297176	60	male	yes	yes	lower	well	T3	N1	III	no	no	no	yes	yes	22.4
GSM1297178	59	male	yes	no	middle	poorly	T4	N1	III	yes	no	no	yes	yes	22.7
GSM1297180	58	male	no	no	middle	moderately	T2	N2	III	no	no	yes	unknown	no	60.9
GSM1297186	57	female	no	no	middle	well	T2	N1	II	no	no	no	yes	yes	56.2333
GSM1297194	73	male	yes	yes	lower	well	T4	N3	III	yes	no	no	no	yes	13
GSM1297196	75	male	yes	no	lower	poorly	T4	N0	III	no	no	no	no	yes	4.9
GSM1297204	62	male	yes	yes	middle	moderately	T3	N2	III	no	no	no	yes	yes	37.1667
GSM1297206	60	male	yes	yes	middle	moderately	T3	N1	III	no	no	no	yes	no	62.4667
GSM1297212	57	male	yes	no	lower	moderately	T4	N2	III	yes	yes	no	yes	no	60.6333
GSM1297222	62	male	yes	no	lower	poorly	T3	N3	III	yes	no	no	yes	no	63.4
GSM1297236	56	male	no	no	middle	well	T2	N0	II	no	yes	no	unknown	no	60.5
GSM1297250	59	female	no	no	middle	poorly	T4	N0	III	no	yes	no	unknown	yes	8.36667
GSM1297252	67	male	yes	yes	middle	poorly	T3	N3	III	yes	no	no	yes	yes	10.4667
GSM1297264	76	male	yes	yes	lower	poorly	T1	N1	II	no	no	no	no	yes	13
GSM1297276	69	male	yes	yes	middle	poorly	T2	N1	II	yes	yes	no	unknown	yes	0.1
GSM1297282	64	male	yes	yes	lower	poorly	T3	N2	III	no	no	no	yes	no	65.8667
GSM1297298	36	male	no	no	middle	moderately	T3	N0	II	no	no	no	unknown	no	65.2667
GSM1297302	63	male	yes	yes	lower	poorly	T3	N2	III	no	no	no	unknown	yes	9.76667
GSM1297308	53	female	no	no	middle	moderately	T3	N2	III	no	no	no	unknown	yes	25.1667
GSM1297086	60	female	no	no	middle	poorly	T3	N0	II	no	no	yes	no	no	61.3333
GSM1297090	57	female	no	no	middle	poorly	T3	N0	II	no	no	no	no	yes	23.2667
GSM1297098	68	female	no	no	middle	moderately	T3	N0	II	no	no	no	yes	yes	7.8
GSM1297116	51	male	yes	yes	middle	moderately	T3	N0	II	no	yes	no	no	no	61.3
GSM1297118	54	male	yes	no	middle	moderately	T4	N0	III	no	no	no	yes	no	61.2
GSM1297126	64	male	yes	yes	middle	moderately	T2	N0	II	no	no	no	no	yes	21.2667
GSM1297140	55	female	no	no	upper	poorly	T3	N1	III	no	no	no	yes	yes	21.2333
GSM1297142	50	female	no	no	middle	well	T4	N0	III	yes	no	no	yes	yes	45.8333
GSM1297156	45	male	yes	no	upper	moderately	T3	N1	III	yes	no	no	unknown	yes	34.1667
GSM1297158	61	male	yes	no	middle	well	T3	N0	II	yes	yes	yes	unknown	yes	9.76667
GSM1297216	55	male	yes	yes	middle	moderately	T3	N0	II	no	no	no	yes	no	61.6
GSM1297228	62	female	no	no	upper	moderately	T3	N2	III	no	no	no	no	yes	21.5333
GSM1297230	63	male	yes	yes	middle	moderately	T3	N1	III	no	no	no	yes	yes	21.9333
GSM1297258	68	male	no	yes	middle	moderately	T3	N0	II	no	no	no	unknown	no	72.1333
GSM1297270	54	male	yes	yes	lower	moderately	T4	N1	III	no	no	no	no	no	68.6
GSM1297272	60	male	yes	yes	lower	moderately	T3	N0	II	no	no	no	yes	no	68
GSM1297278	60	female	no	no	upper	moderately	T3	N3	III	no	no	no	unknown	yes	19.2667
GSM1297284	52	male	no	yes	lower	moderately	T4	N1	III	no	no	yes	yes	yes	11.5
GSM1297286	44	male	yes	yes	middle	moderately	T4	N1	III	no	no	no	unknown	yes	17.4333
GSM1297290	50	male	no	no	middle	poorly	T3	N0	II	no	no	no	yes	no	65.1667
GSM1297078	59	male	yes	yes	lower	moderately	T3	N0	II	yes	no	no	yes	yes	27.5667
GSM1297080	59	female	no	no	middle	moderately	T3	N0	II	no	no	no	yes	yes	34.6667
GSM1297084	61	male	no	yes	lower	moderately	T3	N1	III	no	no	no	yes	yes	15.4333
GSM1297096	56	male	yes	yes	middle	moderately	T4	N2	III	no	no	no	yes	yes	10.0333
GSM1297102	66	male	yes	yes	middle	moderately	T3	N0	II	no	no	no	no	no	61.9
GSM1297104	68	male	yes	yes	middle	moderately	T3	N0	II	no	no	no	yes	yes	9.03333
GSM1297112	68	male	yes	yes	middle	moderately	T1	N1	II	yes	no	no	yes	yes	31.5
GSM1297120	71	male	no	yes	middle	moderately	T3	N1	III	no	no	no	yes	yes	12.5667
GSM1297134	41	male	yes	yes	upper	poorly	T3	N1	III	no	no	no	yes	yes	12.2333
GSM1297136	59	male	yes	no	upper	well	T4	N0	III	no	no	no	yes	yes	9
GSM1297148	54	male	yes	yes	middle	poorly	T2	N0	II	no	no	no	no	no	61.9333
GSM1297160	65	female	no	no	lower	moderately	T3	N1	III	yes	no	no	no	yes	25.7333
GSM1297162	54	male	yes	yes	middle	poorly	T2	N1	II	no	no	no	yes	yes	22.1333
GSM1297166	45	male	yes	yes	middle	well	T3	N0	II	no	no	no	yes	no	61.3667
GSM1297168	39	male	yes	yes	middle	poorly	T4	N1	III	no	no	no	yes	yes	15.6
GSM1297172	82	male	no	yes	lower	well	T4	N1	III	no	no	yes	unknown	yes	1.43333
GSM1297184	49	male	yes	yes	lower	poorly	T4	N0	III	yes	no	no	no	yes	6.66667
GSM1297188	56	male	yes	yes	lower	moderately	T2	N0	II	no	no	no	yes	no	60.2
GSM1297192	52	male	yes	yes	middle	moderately	T3	N0	II	no	no	no	yes	yes	8.53333
GSM1297198	71	female	no	no	lower	moderately	T2	N2	III	yes	no	no	yes	yes	32.2
GSM1297202	53	male	yes	no	lower	moderately	T2	N0	II	no	no	no	no	no	62.9667
GSM1297210	57	male	yes	yes	middle	poorly	T3	N0	II	no	no	yes	yes	no	62.4667
GSM1297214	61	male	no	yes	lower	moderately	T4	N1	III	no	no	no	yes	yes	19.2
GSM1297224	59	male	yes	yes	middle	moderately	T4	N0	III	no	no	no	yes	yes	10.5667
GSM1297226	68	male	no	no	middle	well	T3	N0	II	no	yes	no	yes	yes	5.06667
GSM1297234	53	male	yes	yes	lower	well	T4	N0	III	no	no	no	unknown	no	60.7667
GSM1297240	57	male	yes	yes	middle	poorly	T2	N0	II	no	no	no	unknown	no	72.6333
GSM1297256	66	male	yes	yes	middle	moderately	T4	N0	III	no	no	no	yes	no	70.0667
GSM1297266	68	male	yes	no	middle	moderately	T3	N0	II	no	no	no	no	no	68.7
GSM1297280	46	male	yes	yes	upper	moderately	T2	N1	II	no	no	no	unknown	yes	13.4667
GSM1297288	68	male	yes	yes	middle	moderately	T3	N1	III	no	no	no	yes	yes	14.3667
GSM1297306	52	male	yes	yes	middle	moderately	T3	N3	III	no	yes	yes	yes	yes	4.2
GSM1297310	45	male	yes	yes	lower	well	T3	N1	III	yes	no	no	no	no	63.5333
