# Supplementary material for: An esophageal squamous cell carcinoma classification system that reveals potential targets for therapy
Source: Oncotarget. 2017 May 18;8(30):49851–60. doi: 10.18632/oncotarget.17989 (PMC5564812; doi:10.18632/oncotarget.17989)
Supplement: Supplementary file 4 [file oncotarget-08-49851-s004.xlsx]

## Sheet: GCM_MAP4K4
Table S4. Significantly enriched gene sets for ESCC subtypes
GCM_MAP4K4
GENE SYMBOL	GENE_TITLE	RANK IN GENE LIST	RANK METRIC SCORE	RUNNING ES	CORE ENRICHMENT
ARNT2	aryl-hydrocarbon receptor nuclear translocator 2	145	0.548937	0.0258041	Yes
PLEKHB1	pleckstrin homology domain containing, family B (evectins) member 1	267	0.476515	0.0485728	Yes
DZIP3	-	440	0.40457	0.0626557	Yes
EPB41L2	erythrocyte membrane protein band 4.1-like 2	479	0.391862	0.0860393	Yes
TSPYL4	TSPY-like 4	484	0.390683	0.11192	Yes
GPRC5B	G protein-coupled receptor, family C, group 5, member B	487	0.38973	0.137888	Yes
PDE4DIP	phosphodiesterase 4D interacting protein (myomegalin)	508	0.382476	0.162006	Yes
IL6ST	interleukin 6 signal transducer (gp130, oncostatin M receptor)	543	0.375457	0.184593	Yes
TENC1	tensin like C1 domain containing phosphatase (tensin 2)	658	0.342845	0.198934	Yes
KIAA1109	KIAA1109	990	0.276546	0.19239	Yes
TNKS	tankyrase, TRF1-interacting ankyrin-related ADP-ribose polymerase	1003	0.27456	0.209882	Yes
DDHD2	DDHD domain containing 2	1026	0.27083	0.226366	Yes
GPM6B	glycoprotein M6B	1116	0.255192	0.236726	Yes
CCDC92	coiled-coil domain containing 92	1123	0.254327	0.253317	Yes
APPBP2	amyloid beta precursor protein (cytoplasmic tail) binding protein 2	1161	0.248955	0.267198	Yes
PDZD2	PDZ domain containing 2	1342	0.226559	0.268745	Yes
PREPL	prolyl endopeptidase-like	1478	0.211521	0.272693	Yes
BMPR2	bone morphogenetic protein receptor, type II (serine/threonine kinase)	1519	0.206162	0.28348	Yes
GAB2	GRB2-associated binding protein 2	1544	0.20421	0.295347	Yes
DCUN1D4	DCN1, defective in cullin neddylation 1, domain containing 4 (S. cerevisiae)	1623	0.196447	0.302604	Yes
RDX	radixin	1631	0.195649	0.315186	Yes
FBXW11	F-box and WD-40 domain protein 11	1681	0.191675	0.324319	Yes
LANCL1	LanC lantibiotic synthetase component C-like 1 (bacterial)	1719	0.187572	0.334087	Yes
ULK2	unc-51-like kinase 2 (C. elegans)	1726	0.187045	0.346168	Yes
KIAA0430	KIAA0430	1735	0.186074	0.358033	Yes
CHST10	carbohydrate sulfotransferase 10	1920	0.171019	0.355554	Yes
TNIK	TRAF2 and NCK interacting kinase	2031	0.16104	0.358013	Yes
MACF1	microtubule-actin crosslinking factor 1	2102	0.154073	0.363036	Yes
UBL3	ubiquitin-like 3	2231	0.1461	0.36313	Yes
AGPAT4	1-acylglycerol-3-phosphate O-acyltransferase 4 (lysophosphatidic acid acyltransferase, delta)	2238	0.145419	0.372421	Yes
FRYL	furry homolog-like (Drosophila)	2277	0.143106	0.379133	Yes
ZFAND3	zinc finger, AN1-type domain 3	2341	0.13805	0.383612	Yes
KIDINS220	-	2427	0.131822	0.386007	Yes
ERBB2IP	erbb2 interacting protein	2438	0.131072	0.394033	Yes
PPIG	peptidylprolyl isomerase G (cyclophilin G)	2588	0.122046	0.390924	Yes
RASSF3	Ras association (RalGDS/AF-6) domain family 3	2596	0.121711	0.398551	Yes
USP46	ubiquitin specific peptidase 46	2597	0.121706	0.406708	Yes
TMEM30A	transmembrane protein 30A	2620	0.120456	0.413114	Yes
PHF10	PHD finger protein 10	2672	0.116981	0.41709	Yes
TRIM37	tripartite motif-containing 37	2683	0.116409	0.424134	Yes
TMOD2	tropomodulin 2 (neuronal)	2728	0.11366	0.428418	Yes
MAP4K4	mitogen-activated protein kinase kinase kinase kinase 4	2788	0.110512	0.431354	Yes
OAZ2	ornithine decarboxylase antizyme 2	2867	0.106142	0.432558	Yes
TSNAX	translin-associated factor X	2873	0.105799	0.43927	Yes
DTNA	dystrobrevin, alpha	2940	0.102363	0.44113	Yes
KIF1B	kinesin family member 1B	3076	0.0970155	0.437404	Yes
PTPRD	protein tyrosine phosphatase, receptor type, D	3092	0.0961676	0.442713	Yes
WBP2	WW domain binding protein 2	3233	0.0898443	0.438127	No
GPR107	G protein-coupled receptor 107	3373	0.0834815	0.433191	No
POGZ	pogo transposable element with ZNF domain	3404	0.0823308	0.436436	No
SH3GLB1	SH3-domain GRB2-like endophilin B1	3420	0.0818355	0.440784	No
HIPK1	homeodomain interacting protein kinase 1	3523	0.0775546	0.438254	No
HMBOX1	homeobox containing 1	3677	0.0718289	0.431476	No
HERC2	hect domain and RLD 2	3701	0.0708903	0.434485	No
STX12	syntaxin 12	3787	0.0677449	0.432585	No
GOLGA7	golgi autoantigen, golgin subfamily a, 7	3902	0.0630271	0.428172	No
EIF4ENIF1	eukaryotic translation initiation factor 4E nuclear import factor 1	3914	0.0626618	0.431538	No
CLCN3	chloride channel 3	3974	0.0608633	0.431147	No
SH2B1	SH2B adaptor protein 1	4001	0.0599454	0.433195	No
DYNC1I2	dynein, cytoplasmic 1, intermediate chain 2	4110	0.0560786	0.428771	No
HIPK2	homeodomain interacting protein kinase 2	4355	0.0481116	0.413509	No
NGRN	neugrin, neurite outgrowth associated	4526	0.0428164	0.403499	No
UBE2H	ubiquitin-conjugating enzyme E2H (UBC8 homolog, yeast)	4548	0.0419595	0.40472	No
SAP30L	SAP30-like	4627	0.0391266	0.401433	No
GORASP1	golgi reassembly stacking protein 1, 65kDa	5018	0.0280191	0.373763	No
MTMR4	myotubularin related protein 4	5048	0.0272866	0.373395	No
NPTN	neuroplastin	5049	0.0272371	0.37522	No
CLASP2	cytoplasmic linker associated protein 2	5050	0.0272145	0.377044	No
ATRN	attractin	5109	0.0253835	0.374351	No
RTN4	reticulon 4	5129	0.0247093	0.374567	No
ANKFY1	ankyrin repeat and FYVE domain containing 1	5186	0.0229654	0.371864	No
ABI2	abl interactor 2	5247	0.02127	0.368744	No
APC2	adenomatosis polyposis coli 2	5252	0.0212422	0.369864	No
ZNF710	zinc finger protein 710	5560	0.0134364	0.347505	No
MYO9A	myosin IXA	5733	0.00914678	0.335087	No
RNF13	ring finger protein 13	5822	0.00671808	0.32887	No
ANKRD17	ankyrin repeat domain 17	5846	0.00630744	0.32755	No
SPAG9	sperm associated antigen 9	5883	0.00567232	0.325203	No
CRKL	v-crk sarcoma virus CT10 oncogene homolog (avian)-like	5987	0.00308191	0.317606	No
IPO7	importin 7	6020	0.00250122	0.315349	No
SCAMP5	secretory carrier membrane protein 5	6043	0.0017516	0.3138	No
CLDND1	claudin domain containing 1	6120	-0.000132924	0.308051	No
MYO10	myosin X	6204	-0.00253563	0.301932	No
RAB22A	RAB22A, member RAS oncogene family	6368	-0.00637074	0.29001	No
AHCYL1	S-adenosylhomocysteine hydrolase-like 1	6400	-0.00709899	0.288137	No
FADS1	fatty acid desaturase 1	6479	-0.00892638	0.282826	No
MTMR2	myotubularin related protein 2	6536	-0.0101268	0.279261	No
DNAJB14	DnaJ (Hsp40) homolog, subfamily B, member 14	6680	-0.0135244	0.269334	No
TJAP1	tight junction associated protein 1 (peripheral)	6751	-0.0154052	0.265063	No
ANKS1B	ankyrin repeat and sterile alpha motif domain containing 1B	7138	-0.0243267	0.237448	No
DDX17	DEAD (Asp-Glu-Ala-Asp) box polypeptide 17	7142	-0.024434	0.238859	No
WSB2	WD repeat and SOCS box-containing 2	7245	-0.0268655	0.232931	No
VPS52	vacuolar protein sorting 52 (S. cerevisiae)	7410	-0.0307457	0.222567	No
SIRT2	sirtuin (silent mating type information regulation 2 homolog) 2 (S. cerevisiae)	7667	-0.0372705	0.205669	No
DYNC1LI2	dynein, cytoplasmic 1, light intermediate chain 2	7688	-0.0376487	0.206677	No
TBC1D10B	TBC1 domain family, member 10B	7899	-0.0426804	0.193627	No
PACS2	phosphofurin acidic cluster sorting protein 2	8276	-0.0518983	0.168619	No
DYNC1H1	dynein, cytoplasmic 1, heavy chain 1	8301	-0.0526023	0.170326	No
DLG1	discs, large homolog 1 (Drosophila)	8585	-0.0587176	0.15282	No
TANC2	tetratricopeptide repeat, ankyrin repeat and coiled-coil containing 2	8591	-0.0588569	0.156386	No
RAN	RAN, member RAS oncogene family	8754	-0.062187	0.14828	No
SNX27	sorting nexin family member 27	8868	-0.0649689	0.144073	No
WSB1	WD repeat and SOCS box-containing 1	9501	-0.0805087	0.101586	No
PITPNC1	phosphatidylinositol transfer protein, cytoplasmic 1	9632	-0.0837757	0.0973514	No
MTUS1	mitochondrial tumor suppressor 1	9767	-0.0872334	0.0930455	No
POMT2	protein-O-mannosyltransferase 2	10086	-0.0957453	0.0753696	No
ARL8B	ADP-ribosylation factor-like 8B	10138	-0.0968873	0.0779991	No
FBXO21	F-box protein 21	10145	-0.0970539	0.084049	No
BTRC	beta-transducin repeat containing	10193	-0.0980631	0.0870603	No
PTK2	PTK2 protein tyrosine kinase 2	10265	-0.100048	0.0883864	No
ZNF84	zinc finger protein 84	10426	-0.105262	0.0833189	No
ABHD6	abhydrolase domain containing 6	10772	-0.116561	0.0649925	No
FMNL2	formin-like 2	10836	-0.118808	0.0681819	No
MAPK8IP3	mitogen-activated protein kinase 8 interacting protein 3	10880	-0.120251	0.0729833	No
CEP350	centrosomal protein 350kDa	10893	-0.121079	0.0801888	No
CALM1	calmodulin 1 (phosphorylase kinase, delta)	11214	-0.134224	0.0649402	No
RNF141	ring finger protein 141	11361	-0.140745	0.0633115	No
LRP4	low density lipoprotein receptor-related protein 4	11482	-0.146062	0.064009	No
PSAT1	phosphoserine aminotransferase 1	11789	-0.162765	0.0517339	No
NAPG	N-ethylmaleimide-sensitive factor attachment protein, gamma	12362	-0.206593	0.0222431	No
SCD5	stearoyl-CoA desaturase 5	13011	-0.363716	-0.00247527	No
GLTP	glycolipid transfer protein	13059	-0.385111	0.0197739	No
ACTIN_BINDING
GENE SYMBOL	GENE_TITLE	RANK IN GENE LIST	RANK METRIC SCORE	RUNNING ES	CORE ENRICHMENT
DMD	dystrophin (muscular dystrophy, Duchenne and Becker types)	0	1.12217	0.118474	Yes
SORBS1	sorbin and SH3 domain containing 1	30	0.724465	0.192773	Yes
IQGAP2	IQ motif containing GTPase activating protein 2	94	0.597464	0.2511	Yes
SYNE1	spectrin repeat containing, nuclear envelope 1	196	0.513941	0.297744	Yes
SYNPO	synaptopodin	614	0.355626	0.303849	Yes
LSP1	lymphocyte-specific protein 1	671	0.337512	0.33526	Yes
NCALD	neurocalcin delta	692	0.332244	0.368828	Yes
SMTN	smoothelin	790	0.310052	0.394249	Yes
CXCR4	chemokine (C-X-C motif) receptor 4	847	0.301066	0.421812	Yes
FLNA	filamin A, alpha (actin binding protein 280)	1169	0.248031	0.423795	Yes
CALD1	caldesmon 1	1217	0.241628	0.445761	Yes
COTL1	coactosin-like 1 (Dictyostelium)	1346	0.226159	0.459987	Yes
SVIL	supervillin	1653	0.194021	0.457399	Yes
MYH10	myosin, heavy chain 10, non-muscle	1656	0.193731	0.477702	Yes
SPTBN1	spectrin, beta, non-erythrocytic 1	1781	0.181506	0.487515	Yes
ADD1	adducin 1 (alpha)	1859	0.175263	0.500213	Yes
FXYD5	FXYD domain containing ion transport regulator 5	1864	0.174845	0.51837	Yes
GABARAPL2	GABA(A) receptor-associated protein-like 2	1887	0.172858	0.534961	Yes
TNNI3	troponin I type 3 (cardiac)	2219	0.146727	0.525495	No
PDLIM5	PDZ and LIM domain 5	2545	0.124127	0.514096	No
VCL	vinculin	2793	0.110214	0.507108	No
CAPZB	capping protein (actin filament) muscle Z-line, beta	3235	0.08961	0.483319	No
SSH1	slingshot homolog 1 (Drosophila)	3573	0.0756281	0.465894	No
MARCKS	myristoylated alanine-rich protein kinase C substrate	3632	0.0731692	0.469246	No
SPTAN1	spectrin, alpha, non-erythrocytic 1 (alpha-fodrin)	3886	0.0636926	0.456895	No
MAP1S	microtubule-associated protein 1S	4471	0.0444968	0.41756	No
FLII	flightless I homolog (Drosophila)	4800	0.0343421	0.396455	No
KPTN	kaptin (actin binding protein)	4898	0.0314045	0.392457	No
ACTN4	actinin, alpha 4	5032	0.0276059	0.385344	No
UXT	ubiquitously-expressed transcript	5152	0.0237388	0.378878	No
ARPC4	actin related protein 2/3 complex, subunit 4, 20kDa	5173	0.0232265	0.379822	No
SPTBN4	spectrin, beta, non-erythrocytic 4	5718	0.00962706	0.339822	No
CYFIP1	cytoplasmic FMR1 interacting protein 1	5769	0.00812526	0.33691	No
SPTB	spectrin, beta, erythrocytic (includes spherocytosis, clinical type I)	5868	0.00596747	0.330151	No
NRAP	nebulin-related anchoring protein	5881	0.0057501	0.329853	No
LRPPRC	leucine-rich PPR-motif containing	6142	-0.000957272	0.310351	No
IPP	intracisternal A particle-promoted polypeptide	6152	-0.00116855	0.309796	No
HPCA	hippocalcin	6645	-0.0127187	0.274043	No
MYH9	myosin, heavy chain 9, non-muscle	6690	-0.0137467	0.272177	No
MYO6	myosin VI	6848	-0.0176294	0.2622	No
ARPC1A	actin related protein 2/3 complex, subunit 1A, 41kDa	6885	-0.0187139	0.261462	No
SCIN	scinderin	7242	-0.026836	0.237453	No
SPTA1	spectrin, alpha, erythrocytic 1 (elliptocytosis 2)	7393	-0.0303108	0.229344	No
MYO9B	myosin IXB	7398	-0.0304601	0.232258	No
CNN2	calponin 2	7601	-0.0356515	0.220792	No
LIMA1	LIM domain and actin binding 1	7727	-0.0383621	0.215417	No
CAPZA1	capping protein (actin filament) muscle Z-line, alpha 1	8425	-0.0553257	0.168706	No
GC	group-specific component (vitamin D binding protein)	8706	-0.0612754	0.154064	No
TNNT2	troponin T type 2 (cardiac)	9148	-0.0716146	0.128374	No
DST	dystonin	10776	-0.116656	0.018018	No
PLS1	plastin 1 (I isoform)	11345	-0.139638	-0.0100656	No
ABLIM1	actin binding LIM protein 1	11608	-0.152836	-0.0136841	No
EGFR	epidermal growth factor receptor (erythroblastic leukemia viral (v-erb-b) oncogene homolog, avian)	12092	-0.181319	-0.0309583	No
MEFV	Mediterranean fever	12115	-0.183667	-0.0132264	No
MTSS1	metastasis suppressor 1	12221	-0.192177	-0.000853993	No
ADD2	adducin 2 (beta)	12267	-0.196064	0.0164526	No
SHROOM2	shroom family member 2	12640	-0.247613	0.0145465	No
SPTBN2	spectrin, beta, non-erythrocytic 2	12978	-0.347135	0.0257863	No
ACTIN_FILAMENT
GENE SYMBOL	GENE_TITLE	RANK IN GENE LIST	RANK METRIC SCORE	RUNNING ES	CORE ENRICHMENT
ACTC1	actin, alpha, cardiac muscle 1	184	0.52155	0.224539	Yes
GAS2	growth arrest-specific 2	245	0.487242	0.442718	Yes
ACTA1	actin, alpha 1, skeletal muscle	889	0.293531	0.528548	Yes
PALLD	palladin, cytoskeletal associated protein	1408	0.218632	0.589541	Yes
ACTN2	actinin, alpha 2	1763	0.183752	0.646918	Yes
AMOT	angiomotin	3303	0.0865152	0.570797	No
TSC1	tuberous sclerosis 1	3489	0.0791421	0.593064	No
ACTN3	actinin, alpha 3	6212	-0.00273063	0.389743	No
MYO6	myosin VI	6848	-0.0176294	0.350077	No
MYO9B	myosin IXB	7398	-0.0304601	0.322739	No
CD2AP	CD2-associated protein	7510	-0.0333126	0.329622	No
MYO1C	myosin IC	7621	-0.0362837	0.337938	No
IQGAP1	IQ motif containing GTPase activating protein 1	8245	-0.0511557	0.314497	No
MYO1A	myosin IA	9205	-0.0729641	0.275771	No
MYO3A	myosin IIIA	9209	-0.0731067	0.308958	No
HALLMARK_MYC_TARGETS_V1
GENE SYMBOL	GENE_TITLE	RANK IN GENE LIST	RANK METRIC SCORE	RUNNING ES	CORE ENRICHMENT
NCBP1	nuclear cap binding protein subunit 1, 80kDa	82	0.419828	0.0276652	Yes
ODC1	ornithine decarboxylase 1	109	0.377765	0.0561923	Yes
TFDP1	transcription factor Dp-1	250	0.280407	0.0681887	Yes
RFC4	replication factor C (activator 1) 4, 37kDa	374	0.235043	0.0778146	Yes
CDK4	cyclin-dependent kinase 4	443	0.220297	0.0904324	Yes
POLE3	polymerase (DNA directed), epsilon 3 (p17 subunit)	461	0.216589	0.106629	Yes
CDC20	CDC20 cell division cycle 20 homolog (S. cerevisiae)	558	0.197836	0.115304	Yes
RRM1	ribonucleotide reductase M1 polypeptide	685	0.18122	0.120355	Yes
HSPE1	heat shock 10kDa protein 1 (chaperonin 10)	719	0.177695	0.132195	Yes
CYC1	cytochrome c-1	765	0.171435	0.142616	Yes
TYMS	thymidylate synthetase	795	0.168399	0.154009	Yes
ACP1	acid phosphatase 1, soluble	857	0.161717	0.162429	Yes
C1QBP	complement component 1, q subcomponent binding protein	862	0.161067	0.175131	Yes
APEX1	APEX nuclease (multifunctional DNA repair enzyme) 1	892	0.157334	0.18563	Yes
PSMB3	proteasome (prosome, macropain) subunit, beta type, 3	978	0.149709	0.191255	Yes
SNRPD1	small nuclear ribonucleoprotein D1 polypeptide 16kDa	982	0.14946	0.203096	Yes
PSMA1	proteasome (prosome, macropain) subunit, alpha type, 1	992	0.148558	0.214407	Yes
STARD7	START domain containing 7	1020	0.146533	0.224186	Yes
MCM4	MCM4 minichromosome maintenance deficient 4 (S. cerevisiae)	1058	0.143326	0.232946	Yes
MRPL23	mitochondrial ribosomal protein L23	1063	0.143023	0.244191	Yes
PSMD3	proteasome (prosome, macropain) 26S subunit, non-ATPase, 3	1086	0.140864	0.253893	Yes
RAD23B	RAD23 homolog B (S. cerevisiae)	1182	0.134623	0.257539	Yes
GOT2	glutamic-oxaloacetic transaminase 2, mitochondrial (aspartate aminotransferase 2)	1197	0.134199	0.267311	Yes
SSB	Sjogren syndrome antigen B (autoantigen La)	1204	0.133829	0.277661	Yes
MCM6	MCM6 minichromosome maintenance deficient 6 (MIS5 homolog, S. pombe) (S. cerevisiae)	1232	0.132149	0.286279	Yes
HPRT1	hypoxanthine phosphoribosyltransferase 1 (Lesch-Nyhan syndrome)	1247	0.131217	0.29581	Yes
XPOT	exportin, tRNA (nuclear export receptor for tRNAs)	1274	0.129699	0.304306	Yes
HDDC2	HD domain containing 2	1391	0.12284	0.305404	Yes
HSPD1	heat shock 60kDa protein 1 (chaperonin)	1405	0.121971	0.314265	Yes
ILF2	interleukin enhancer binding factor 2, 45kDa	1409	0.121753	0.323868	Yes
NCBP2	nuclear cap binding protein subunit 2, 20kDa	1502	0.116537	0.326282	Yes
DDX21	DEAD (Asp-Glu-Ala-Asp) box polypeptide 21	1510	0.116069	0.335122	Yes
PA2G4	proliferation-associated 2G4, 38kDa	1532	0.1149	0.342803	Yes
LSM7	LSM7 homolog, U6 small nuclear RNA associated (S. cerevisiae)	1561	0.113757	0.34986	Yes
MCM2	MCM2 minichromosome maintenance deficient 2, mitotin (S. cerevisiae)	1604	0.111511	0.355671	Yes
GSPT1	G1 to S phase transition 1	1627	0.110374	0.36291	Yes
PPM1G	protein phosphatase 1G (formerly 2C), magnesium-dependent, gamma isoform	1669	0.108388	0.368545	Yes
RANBP1	RAN binding protein 1	1698	0.10639	0.375006	Yes
CAD	carbamoyl-phosphate synthetase 2, aspartate transcarbamylase, and dihydroorotase	1700	0.10634	0.383517	Yes
CDK2	cyclin-dependent kinase 2	1718	0.105223	0.390721	Yes
DDX18	DEAD (Asp-Glu-Ala-Asp) box polypeptide 18	1765	0.103213	0.395557	Yes
COX5A	cytochrome c oxidase subunit Va	1788	0.102637	0.402172	Yes
MCM7	MCM7 minichromosome maintenance deficient 7 (S. cerevisiae)	1814	0.10141	0.40846	Yes
SNRPB2	small nuclear ribonucleoprotein polypeptide B''	1825	0.10095	0.415851	Yes
HDAC2	histone deacetylase 2	1842	0.10038	0.42274	Yes
TCP1	t-complex 1	1929	0.0965073	0.423993	Yes
MAD2L1	MAD2 mitotic arrest deficient-like 1 (yeast)	2002	0.0934677	0.426065	Yes
CTPS	CTP synthase	2006	0.0932253	0.433365	Yes
NDUFAB1	NADH dehydrogenase (ubiquinone) 1, alpha/beta subcomplex, 1, 8kDa	2026	0.0920557	0.439353	Yes
TUFM	Tu translation elongation factor, mitochondrial	2029	0.0918899	0.446621	Yes
IARS	isoleucine-tRNA synthetase	2083	0.0902506	0.449879	Yes
PCNA	proliferating cell nuclear antigen	2097	0.0898268	0.456144	Yes
EPRS	glutamyl-prolyl-tRNA synthetase	2104	0.0897165	0.462932	Yes
LSM2	LSM2 homolog, U6 small nuclear RNA associated (S. cerevisiae)	2118	0.0891525	0.469142	Yes
CSTF2	cleavage stimulation factor, 3' pre-RNA, subunit 2, 64kDa	2122	0.08901	0.476102	Yes
CCT7	chaperonin containing TCP1, subunit 7 (eta)	2136	0.0884723	0.482257	Yes
YWHAE	tyrosine 3-monooxygenase/tryptophan 5-monooxygenase activation protein, epsilon polypeptide	2233	0.0852932	0.481844	Yes
PTGES3	prostaglandin E synthase 3 (cytosolic)	2234	0.0851714	0.488722	Yes
PHB	prohibitin	2244	0.0849504	0.494897	Yes
SNRPG	small nuclear ribonucleoprotein polypeptide G	2332	0.0823543	0.494931	Yes
CUL1	cullin 1	2345	0.0820026	0.50064	Yes
XRCC6	X-ray repair complementing defective repair in Chinese hamster cells 6 (Ku autoantigen, 70kDa)	2389	0.0803408	0.503858	Yes
RAN	RAN, member RAS oncogene family	2445	0.0783385	0.506001	Yes
CCT4	chaperonin containing TCP1, subunit 4 (delta)	2458	0.0776062	0.511355	Yes
U2AF1	U2 small nuclear RNA auxiliary factor 1	2463	0.0773609	0.517298	Yes
IFRD1	interferon-related developmental regulator 1	2485	0.076512	0.521879	Yes
PHB2	prohibitin 2	2580	0.0728996	0.520617	Yes
PSMD14	proteasome (prosome, macropain) 26S subunit, non-ATPase, 14	2601	0.0722087	0.524927	Yes
EIF4A1	eukaryotic translation initiation factor 4A, isoform 1	2634	0.0713649	0.528257	Yes
PSMB2	proteasome (prosome, macropain) subunit, beta type, 2	2754	0.0676314	0.524668	Yes
EIF2S2	eukaryotic translation initiation factor 2, subunit 2 beta, 38kDa	2766	0.0672982	0.529266	Yes
PRDX3	peroxiredoxin 3	2810	0.0661353	0.531337	Yes
VDAC3	voltage-dependent anion channel 3	2907	0.063422	0.529157	Yes
PSMA4	proteasome (prosome, macropain) subunit, alpha type, 4	2933	0.0626346	0.532314	Yes
PSMD7	proteasome (prosome, macropain) 26S subunit, non-ATPase, 7 (Mov34 homolog)	2945	0.0623958	0.536516	Yes
MRPL9	mitochondrial ribosomal protein L9	3072	0.058851	0.531686	Yes
VBP1	von Hippel-Lindau binding protein 1	3087	0.0584778	0.535344	Yes
CCT2	chaperonin containing TCP1, subunit 2 (beta)	3117	0.0579545	0.537818	Yes
SSBP1	single-stranded DNA binding protein 1	3291	0.053444	0.528978	Yes
SET	SET translocation (myeloid leukemia-associated)	3302	0.0532399	0.532517	Yes
NME1	non-metastatic cells 1, protein (NM23A) expressed in	3353	0.0521775	0.532928	Yes
UBE2L3	ubiquitin-conjugating enzyme E2L 3	3395	0.0509634	0.533925	Yes
XPO1	exportin 1 (CRM1 homolog, yeast)	3436	0.050191	0.534936	Yes
HSP90AB1	heat shock protein 90kDa alpha (cytosolic), class B member 1	3441	0.0501354	0.53868	Yes
PSMA6	proteasome (prosome, macropain) subunit, alpha type, 6	3456	0.0496519	0.541625	Yes
CCT3	chaperonin containing TCP1, subunit 3 (gamma)	3484	0.0490519	0.543533	Yes
SNRPA	small nuclear ribonucleoprotein polypeptide A	3520	0.0483328	0.544774	Yes
CCT5	chaperonin containing TCP1, subunit 5 (epsilon)	3558	0.0477077	0.545813	Yes
TXNL4A	thioredoxin-like 4A	3679	0.0448829	0.540312	Yes
SNRPA1	small nuclear ribonucleoprotein polypeptide A'	3692	0.0445902	0.543	Yes
PCBP1	poly(rC) binding protein 1	3710	0.0441254	0.54527	Yes
RSL1D1	ribosomal L1 domain containing 1	3713	0.0440889	0.548678	Yes
SNRPD3	small nuclear ribonucleoprotein D3 polypeptide 18kDa	3748	0.0432155	0.549582	Yes
PSMA7	proteasome (prosome, macropain) subunit, alpha type, 7	3752	0.0430802	0.552833	Yes
SLC25A3	solute carrier family 25 (mitochondrial carrier; phosphate carrier), member 3	3789	0.0423025	0.553511	Yes
FAM120A	family with sequence similarity 120A	3802	0.0419921	0.555989	Yes
NAP1L1	nucleosome assembly protein 1-like 1	3911	0.0391697	0.550939	Yes
SRPK1	SFRS protein kinase 1	3925	0.0389416	0.553095	Yes
SYNCRIP	synaptotagmin binding, cytoplasmic RNA interacting protein	3931	0.0388804	0.555855	Yes
YWHAQ	tyrosine 3-monooxygenase/tryptophan 5-monooxygenase activation protein, theta polypeptide	3938	0.0387686	0.558529	Yes
TRIM28	tripartite motif-containing 28	4033	0.0365668	0.554333	Yes
BUB3	BUB3 budding uninhibited by benzimidazoles 3 homolog (yeast)	4034	0.0365475	0.557284	Yes
H2AFZ	H2A histone family, member Z	4072	0.0355304	0.55734	Yes
CNBP	CCHC-type zinc finger, nucleic acid binding protein	4127	0.03425	0.555999	Yes
MYC	v-myc myelocytomatosis viral oncogene homolog (avian)	4132	0.0341646	0.558454	Yes
HDGF	hepatoma-derived growth factor (high-mobility group protein 1-like)	4169	0.0334458	0.558417	Yes
PWP1	PWP1 homolog (S. cerevisiae)	4204	0.032829	0.558482	Yes
PRPS2	phosphoribosyl pyrophosphate synthetase 2	4231	0.0319502	0.559085	Yes
PGK1	phosphoglycerate kinase 1	4376	0.0294103	0.550509	No
RPL6	ribosomal protein L6	4471	0.027227	0.545559	No
KARS	lysyl-tRNA synthetase	4493	0.026822	0.546128	No
RPS2	ribosomal protein S2	4527	0.0262382	0.545738	No
RNPS1	RNA binding protein S1, serine-rich domain	4542	0.025992	0.546772	No
PSMD8	proteasome (prosome, macropain) 26S subunit, non-ATPase, 8	4562	0.0255836	0.547393	No
PABPC1	poly(A) binding protein, cytoplasmic 1	4575	0.0253843	0.54853	No
ERH	enhancer of rudimentary homolog (Drosophila)	4851	0.0205449	0.529277	No
COPS5	COP9 constitutive photomorphogenic homolog subunit 5 (Arabidopsis)	4868	0.0202427	0.529694	No
NOLC1	nucleolar and coiled-body phosphoprotein 1	4879	0.020124	0.530559	No
MCM5	MCM5 minichromosome maintenance deficient 5, cell division cycle 46 (S. cerevisiae)	4908	0.0196724	0.530018	No
RPS10	ribosomal protein S10	5007	0.0179769	0.524017	No
PABPC4	poly(A) binding protein, cytoplasmic 4 (inducible form)	5018	0.017692	0.524685	No
EIF4G2	eukaryotic translation initiation factor 4 gamma, 2	5178	0.0150524	0.51381	No
PSMA2	proteasome (prosome, macropain) subunit, alpha type, 2	5284	0.0134538	0.506911	No
TARDBP	TAR DNA binding protein	5315	0.0129949	0.505679	No
PSMC6	proteasome (prosome, macropain) 26S subunit, ATPase, 6	5376	0.0120683	0.502091	No
RPLP0	ribosomal protein, large, P0	5400	0.0117527	0.501291	No
KPNB1	karyopherin (importin) beta 1	5435	0.0110706	0.499599	No
RPS6	ribosomal protein S6	5529	0.00961775	0.493304	No
RPS3	ribosomal protein S3	5580	0.00878709	0.490211	No
SF3B3	splicing factor 3b, subunit 3, 130kDa	5655	0.00773112	0.485208	No
RUVBL2	RuvB-like 2 (E. coli)	5821	0.00483991	0.473051	No
RPS5	ribosomal protein S5	5859	0.00413281	0.470571	No
RPL22	ribosomal protein L22	5967	0.00251956	0.462638	No
SNRPD2	small nuclear ribonucleoprotein D2 polypeptide 16.5kDa	5972	0.00243378	0.46253	No
VDAC1	voltage-dependent anion channel 1	6098	0.000191253	0.45304	No
CCNA2	cyclin A2	6118	-9.47902e-05	0.451603	No
PSMD1	proteasome (prosome, macropain) 26S subunit, non-ATPase, 1	6194	-0.00130329	0.446005	No
PPIA	peptidylprolyl isomerase A (cyclophilin A)	6199	-0.00134374	0.445809	No
EIF2S1	eukaryotic translation initiation factor 2, subunit 1 alpha, 35kDa	6249	-0.002087	0.442251	No
LDHA	lactate dehydrogenase A	6265	-0.00230038	0.441296	No
NPM1	nucleophosmin (nucleolar phosphoprotein B23, numatrin)	6370	-0.00396949	0.433708	No
DHX15	DEAH (Asp-Glu-Ala-His) box polypeptide 15	6461	-0.00571945	0.427326	No
MRPS18B	mitochondrial ribosomal protein S18B	6515	-0.00671399	0.423837	No
ABCE1	ATP-binding cassette, sub-family E (OABP), member 1	6561	-0.00753725	0.421024	No
EIF1AX	eukaryotic translation initiation factor 1A, X-linked	6651	-0.00888675	0.414974	No
RPL18	ribosomal protein L18	6652	-0.00888898	0.415691	No
UBA2	-	6835	-0.0118298	0.402806	No
GNB2L1	guanine nucleotide binding protein (G protein), beta polypeptide 2-like 1	7069	-0.0154156	0.386332	No
FBL	fibrillarin	7074	-0.0154731	0.387278	No
SF3A1	splicing factor 3a, subunit 1, 120kDa	7124	-0.0160066	0.384844	No
PRDX4	peroxiredoxin 4	7174	-0.016719	0.382468	No
GLO1	glyoxalase I	7375	-0.0199453	0.368869	No
SMARCC1	SWI/SNF related, matrix associated, actin dependent regulator of chromatin, subfamily c, member 1	7624	-0.0241332	0.351959	No
RPL14	ribosomal protein L14	7696	-0.0253518	0.348607	No
SRM	spermidine synthase	7717	-0.0256862	0.34916	No
GNL3	guanine nucleotide binding protein-like 3 (nucleolar)	7914	-0.0288812	0.336587	No
CANX	calnexin	7996	-0.0301099	0.332859	No
DEK	DEK oncogene (DNA binding)	8027	-0.030613	0.333049	No
POLD2	polymerase (DNA directed), delta 2, regulatory subunit 50kDa	8462	-0.0380258	0.303116	No
UBE2E1	ubiquitin-conjugating enzyme E2E 1 (UBC4/5 homolog, yeast)	8510	-0.0387909	0.302674	No
TOMM70A	translocase of outer mitochondrial membrane 70 homolog A (S. cerevisiae)	8536	-0.0391644	0.303936	No
ETF1	eukaryotic translation termination factor 1	8636	-0.0409555	0.299714	No
IMPDH2	IMP (inosine monophosphate) dehydrogenase 2	8648	-0.0411163	0.302198	No
USP1	ubiquitin specific peptidase 1	8897	-0.0457555	0.287033	No
DUT	dUTP pyrophosphatase	9253	-0.0516752	0.26421	No
SERBP1	SERPINE1 mRNA binding protein 1	9310	-0.0527885	0.264214	No
EEF1B2	eukaryotic translation elongation factor 1 beta 2	9739	-0.061893	0.236664	No
PRPF31	PRP31 pre-mRNA processing factor 31 homolog (S. cerevisiae)	11170	-0.100855	0.136063	No
EIF4E	eukaryotic translation initiation factor 4E	11295	-0.104511	0.135073	No
EXOSC7	exosome component 7	11310	-0.105657	0.14254	No
AP3S1	adaptor-related protein complex 3, sigma 1 subunit	11746	-0.126763	0.119696	No
HALLMARK_MYC_TARGETS_V2
GENE SYMBOL	GENE_TITLE	RANK IN GENE LIST	RANK METRIC SCORE	RUNNING ES	CORE ENRICHMENT
PRMT3	protein arginine methyltransferase 3	267	0.270203	0.0443418	Yes
SLC29A2	solute carrier family 29 (nucleoside transporters), member 2	376	0.234104	0.0920499	Yes
CDK4	cyclin-dependent kinase 4	443	0.220297	0.139628	Yes
SUPV3L1	suppressor of var1, 3-like 1 (S. cerevisiae)	657	0.183796	0.167426	Yes
IMP4	IMP4, U3 small nucleolar ribonucleoprotein, homolog (yeast)	674	0.182422	0.209736	Yes
HSPE1	heat shock 10kDa protein 1 (chaperonin 10)	719	0.177695	0.24881	Yes
PLK1	polo-like kinase 1 (Drosophila)	788	0.168919	0.283981	Yes
RABEPK	Rab9 effector protein with kelch motifs	836	0.164306	0.319635	Yes
IPO4	importin 4	1014	0.146919	0.341348	Yes
BYSL	bystin-like	1042	0.144903	0.373879	Yes
PUS1	pseudouridylate synthase 1	1050	0.143802	0.407655	Yes
MCM4	MCM4 minichromosome maintenance deficient 4 (S. cerevisiae)	1058	0.143326	0.441317	Yes
TMEM97	transmembrane protein 97	1136	0.137869	0.468404	Yes
HSPD1	heat shock 60kDa protein 1 (chaperonin)	1405	0.121971	0.477311	Yes
UNG	uracil-DNA glycosylase	1477	0.117764	0.500054	Yes
PA2G4	proliferation-associated 2G4, 38kDa	1532	0.1149	0.523395	Yes
TFB2M	transcription factor B2, mitochondrial	1634	0.11007	0.542043	Yes
LAS1L	LAS1-like (S. cerevisiae)	1727	0.105054	0.560173	Yes
DDX18	DEAD (Asp-Glu-Ala-Asp) box polypeptide 18	1765	0.103213	0.582006	Yes
PPRC1	peroxisome proliferative activated receptor, gamma, coactivator-related 1	1991	0.0941672	0.58752	Yes
DUSP2	dual specificity phosphatase 2	2025	0.0920964	0.607003	Yes
PHB	prohibitin	2244	0.0849504	0.610845	Yes
MPHOSPH10	M-phase phosphoprotein 10 (U3 small nucleolar ribonucleoprotein)	2611	0.0720172	0.600454	Yes
NOC4L	nucleolar complex associated 4 homolog (S. cerevisiae)	2782	0.0668858	0.603603	Yes
WDR74	WD repeat domain 74	2813	0.0659716	0.61708	Yes
NIP7	nuclear import 7 homolog (S. cerevisiae)	2842	0.065075	0.630494	Yes
WDR43	WD repeat domain 43	3150	0.0570507	0.620977	No
PES1	pescadillo homolog 1, containing BRCT domain (zebrafish)	3282	0.0536644	0.62391	No
EXOSC5	exosome component 5	3450	0.0498226	0.623215	No
HK2	hexokinase 2	3745	0.0432839	0.611393	No
SORD	sorbitol dehydrogenase	3900	0.0395539	0.609227	No
PLK4	polo-like kinase 4 (Drosophila)	3918	0.0390852	0.61727	No
MYBBP1A	MYB binding protein (P160) 1a	4012	0.0368847	0.619063	No
TCOF1	Treacher Collins-Franceschetti syndrome 1	4056	0.0358901	0.624385	No
MYC	v-myc myelocytomatosis viral oncogene homolog (avian)	4132	0.0341646	0.626885	No
PPAN	peter pan homolog (Drosophila)	4529	0.0262088	0.603307	No
NOLC1	nucleolar and coiled-body phosphoprotein 1	4879	0.020124	0.581817	No
MCM5	MCM5 minichromosome maintenance deficient 5, cell division cycle 46 (S. cerevisiae)	4908	0.0196724	0.5844	No
TBRG4	transforming growth factor beta regulator 4	5719	0.006684	0.524978	No
NPM1	nucleophosmin (nucleolar phosphoprotein B23, numatrin)	6370	-0.00396949	0.476961	No
RCL1	RNA terminal phosphate cyclase-like 1	6399	-0.00445945	0.475915	No
SLC19A1	solute carrier family 19 (folate transporter), member 1	6794	-0.0111587	0.448897	No
SRM	spermidine synthase	7717	-0.0256862	0.38557	No
GNL3	guanine nucleotide binding protein-like 3 (nucleolar)	7914	-0.0288812	0.377695	No
GRWD1	glutamate-rich WD repeat containing 1	8872	-0.0451971	0.316386	No
MAP3K6	mitogen-activated protein kinase kinase kinase 6	10441	-0.0779918	0.216874	No

## Sheet: ACTIN_BINDING
GENE SYMBOL	GENE_TITLE	RANK IN GENE LIST	RANK METRIC SCORE	RUNNING ES	CORE ENRICHMENT
DMD	dystrophin (muscular dystrophy, Duchenne and Becker types)	0	1.12217	0.118474	Yes
SORBS1	sorbin and SH3 domain containing 1	30	0.724465	0.192773	Yes
IQGAP2	IQ motif containing GTPase activating protein 2	94	0.597464	0.2511	Yes
SYNE1	spectrin repeat containing, nuclear envelope 1	196	0.513941	0.297744	Yes
SYNPO	synaptopodin	614	0.355626	0.303849	Yes
LSP1	lymphocyte-specific protein 1	671	0.337512	0.33526	Yes
NCALD	neurocalcin delta	692	0.332244	0.368828	Yes
SMTN	smoothelin	790	0.310052	0.394249	Yes
CXCR4	chemokine (C-X-C motif) receptor 4	847	0.301066	0.421812	Yes
FLNA	filamin A, alpha (actin binding protein 280)	1169	0.248031	0.423795	Yes
CALD1	caldesmon 1	1217	0.241628	0.445761	Yes
COTL1	coactosin-like 1 (Dictyostelium)	1346	0.226159	0.459987	Yes
SVIL	supervillin	1653	0.194021	0.457399	Yes
MYH10	myosin, heavy chain 10, non-muscle	1656	0.193731	0.477702	Yes
SPTBN1	spectrin, beta, non-erythrocytic 1	1781	0.181506	0.487515	Yes
ADD1	adducin 1 (alpha)	1859	0.175263	0.500213	Yes
FXYD5	FXYD domain containing ion transport regulator 5	1864	0.174845	0.51837	Yes
GABARAPL2	GABA(A) receptor-associated protein-like 2	1887	0.172858	0.534961	Yes
TNNI3	troponin I type 3 (cardiac)	2219	0.146727	0.525495	No
PDLIM5	PDZ and LIM domain 5	2545	0.124127	0.514096	No
VCL	vinculin	2793	0.110214	0.507108	No
CAPZB	capping protein (actin filament) muscle Z-line, beta	3235	0.08961	0.483319	No
SSH1	slingshot homolog 1 (Drosophila)	3573	0.0756281	0.465894	No
MARCKS	myristoylated alanine-rich protein kinase C substrate	3632	0.0731692	0.469246	No
SPTAN1	spectrin, alpha, non-erythrocytic 1 (alpha-fodrin)	3886	0.0636926	0.456895	No
MAP1S	microtubule-associated protein 1S	4471	0.0444968	0.41756	No
FLII	flightless I homolog (Drosophila)	4800	0.0343421	0.396455	No
KPTN	kaptin (actin binding protein)	4898	0.0314045	0.392457	No
ACTN4	actinin, alpha 4	5032	0.0276059	0.385344	No
UXT	ubiquitously-expressed transcript	5152	0.0237388	0.378878	No
ARPC4	actin related protein 2/3 complex, subunit 4, 20kDa	5173	0.0232265	0.379822	No
SPTBN4	spectrin, beta, non-erythrocytic 4	5718	0.00962706	0.339822	No
CYFIP1	cytoplasmic FMR1 interacting protein 1	5769	0.00812526	0.33691	No
SPTB	spectrin, beta, erythrocytic (includes spherocytosis, clinical type I)	5868	0.00596747	0.330151	No
NRAP	nebulin-related anchoring protein	5881	0.0057501	0.329853	No
LRPPRC	leucine-rich PPR-motif containing	6142	-0.000957272	0.310351	No
IPP	intracisternal A particle-promoted polypeptide	6152	-0.00116855	0.309796	No
HPCA	hippocalcin	6645	-0.0127187	0.274043	No
MYH9	myosin, heavy chain 9, non-muscle	6690	-0.0137467	0.272177	No
MYO6	myosin VI	6848	-0.0176294	0.2622	No
ARPC1A	actin related protein 2/3 complex, subunit 1A, 41kDa	6885	-0.0187139	0.261462	No
SCIN	scinderin	7242	-0.026836	0.237453	No
SPTA1	spectrin, alpha, erythrocytic 1 (elliptocytosis 2)	7393	-0.0303108	0.229344	No
MYO9B	myosin IXB	7398	-0.0304601	0.232258	No
CNN2	calponin 2	7601	-0.0356515	0.220792	No
LIMA1	LIM domain and actin binding 1	7727	-0.0383621	0.215417	No
CAPZA1	capping protein (actin filament) muscle Z-line, alpha 1	8425	-0.0553257	0.168706	No
GC	group-specific component (vitamin D binding protein)	8706	-0.0612754	0.154064	No
TNNT2	troponin T type 2 (cardiac)	9148	-0.0716146	0.128374	No
DST	dystonin	10776	-0.116656	0.018018	No
PLS1	plastin 1 (I isoform)	11345	-0.139638	-0.0100656	No
ABLIM1	actin binding LIM protein 1	11608	-0.152836	-0.0136841	No
EGFR	epidermal growth factor receptor (erythroblastic leukemia viral (v-erb-b) oncogene homolog, avian)	12092	-0.181319	-0.0309583	No
MEFV	Mediterranean fever	12115	-0.183667	-0.0132264	No
MTSS1	metastasis suppressor 1	12221	-0.192177	-0.000853993	No
ADD2	adducin 2 (beta)	12267	-0.196064	0.0164526	No
SHROOM2	shroom family member 2	12640	-0.247613	0.0145465	No
SPTBN2	spectrin, beta, non-erythrocytic 2	12978	-0.347135	0.0257863	No

## Sheet: ACTIN_FILAMENT
GENE SYMBOL	GENE_TITLE	RANK IN GENE LIST	RANK METRIC SCORE	RUNNING ES	CORE ENRICHMENT
ACTC1	actin, alpha, cardiac muscle 1	184	0.52155	0.224539	Yes
GAS2	growth arrest-specific 2	245	0.487242	0.442718	Yes
ACTA1	actin, alpha 1, skeletal muscle	889	0.293531	0.528548	Yes
PALLD	palladin, cytoskeletal associated protein	1408	0.218632	0.589541	Yes
ACTN2	actinin, alpha 2	1763	0.183752	0.646918	Yes
AMOT	angiomotin	3303	0.0865152	0.570797	No
TSC1	tuberous sclerosis 1	3489	0.0791421	0.593064	No
ACTN3	actinin, alpha 3	6212	-0.00273063	0.389743	No
MYO6	myosin VI	6848	-0.0176294	0.350077	No
MYO9B	myosin IXB	7398	-0.0304601	0.322739	No
CD2AP	CD2-associated protein	7510	-0.0333126	0.329622	No
MYO1C	myosin IC	7621	-0.0362837	0.337938	No
IQGAP1	IQ motif containing GTPase activating protein 1	8245	-0.0511557	0.314497	No
MYO1A	myosin IA	9205	-0.0729641	0.275771	No
MYO3A	myosin IIIA	9209	-0.0731067	0.308958	No

## Sheet: HALLMARK_MYC_TARGETS_V1
GENE SYMBOL	GENE_TITLE	RANK IN GENE LIST	RANK METRIC SCORE	RUNNING ES	CORE ENRICHMENT
NCBP1	nuclear cap binding protein subunit 1, 80kDa	82	0.419828	0.0276652	Yes
ODC1	ornithine decarboxylase 1	109	0.377765	0.0561923	Yes
TFDP1	transcription factor Dp-1	250	0.280407	0.0681887	Yes
RFC4	replication factor C (activator 1) 4, 37kDa	374	0.235043	0.0778146	Yes
CDK4	cyclin-dependent kinase 4	443	0.220297	0.0904324	Yes
POLE3	polymerase (DNA directed), epsilon 3 (p17 subunit)	461	0.216589	0.106629	Yes
CDC20	CDC20 cell division cycle 20 homolog (S. cerevisiae)	558	0.197836	0.115304	Yes
RRM1	ribonucleotide reductase M1 polypeptide	685	0.18122	0.120355	Yes
HSPE1	heat shock 10kDa protein 1 (chaperonin 10)	719	0.177695	0.132195	Yes
CYC1	cytochrome c-1	765	0.171435	0.142616	Yes
TYMS	thymidylate synthetase	795	0.168399	0.154009	Yes
ACP1	acid phosphatase 1, soluble	857	0.161717	0.162429	Yes
C1QBP	complement component 1, q subcomponent binding protein	862	0.161067	0.175131	Yes
APEX1	APEX nuclease (multifunctional DNA repair enzyme) 1	892	0.157334	0.18563	Yes
PSMB3	proteasome (prosome, macropain) subunit, beta type, 3	978	0.149709	0.191255	Yes
SNRPD1	small nuclear ribonucleoprotein D1 polypeptide 16kDa	982	0.14946	0.203096	Yes
PSMA1	proteasome (prosome, macropain) subunit, alpha type, 1	992	0.148558	0.214407	Yes
STARD7	START domain containing 7	1020	0.146533	0.224186	Yes
MCM4	MCM4 minichromosome maintenance deficient 4 (S. cerevisiae)	1058	0.143326	0.232946	Yes
MRPL23	mitochondrial ribosomal protein L23	1063	0.143023	0.244191	Yes
PSMD3	proteasome (prosome, macropain) 26S subunit, non-ATPase, 3	1086	0.140864	0.253893	Yes
RAD23B	RAD23 homolog B (S. cerevisiae)	1182	0.134623	0.257539	Yes
GOT2	glutamic-oxaloacetic transaminase 2, mitochondrial (aspartate aminotransferase 2)	1197	0.134199	0.267311	Yes
SSB	Sjogren syndrome antigen B (autoantigen La)	1204	0.133829	0.277661	Yes
MCM6	MCM6 minichromosome maintenance deficient 6 (MIS5 homolog, S. pombe) (S. cerevisiae)	1232	0.132149	0.286279	Yes
HPRT1	hypoxanthine phosphoribosyltransferase 1 (Lesch-Nyhan syndrome)	1247	0.131217	0.29581	Yes
XPOT	exportin, tRNA (nuclear export receptor for tRNAs)	1274	0.129699	0.304306	Yes
HDDC2	HD domain containing 2	1391	0.12284	0.305404	Yes
HSPD1	heat shock 60kDa protein 1 (chaperonin)	1405	0.121971	0.314265	Yes
ILF2	interleukin enhancer binding factor 2, 45kDa	1409	0.121753	0.323868	Yes
NCBP2	nuclear cap binding protein subunit 2, 20kDa	1502	0.116537	0.326282	Yes
DDX21	DEAD (Asp-Glu-Ala-Asp) box polypeptide 21	1510	0.116069	0.335122	Yes
PA2G4	proliferation-associated 2G4, 38kDa	1532	0.1149	0.342803	Yes
LSM7	LSM7 homolog, U6 small nuclear RNA associated (S. cerevisiae)	1561	0.113757	0.34986	Yes
MCM2	MCM2 minichromosome maintenance deficient 2, mitotin (S. cerevisiae)	1604	0.111511	0.355671	Yes
GSPT1	G1 to S phase transition 1	1627	0.110374	0.36291	Yes
PPM1G	protein phosphatase 1G (formerly 2C), magnesium-dependent, gamma isoform	1669	0.108388	0.368545	Yes
RANBP1	RAN binding protein 1	1698	0.10639	0.375006	Yes
CAD	carbamoyl-phosphate synthetase 2, aspartate transcarbamylase, and dihydroorotase	1700	0.10634	0.383517	Yes
CDK2	cyclin-dependent kinase 2	1718	0.105223	0.390721	Yes
DDX18	DEAD (Asp-Glu-Ala-Asp) box polypeptide 18	1765	0.103213	0.395557	Yes
COX5A	cytochrome c oxidase subunit Va	1788	0.102637	0.402172	Yes
MCM7	MCM7 minichromosome maintenance deficient 7 (S. cerevisiae)	1814	0.10141	0.40846	Yes
SNRPB2	small nuclear ribonucleoprotein polypeptide B''	1825	0.10095	0.415851	Yes
HDAC2	histone deacetylase 2	1842	0.10038	0.42274	Yes
TCP1	t-complex 1	1929	0.0965073	0.423993	Yes
MAD2L1	MAD2 mitotic arrest deficient-like 1 (yeast)	2002	0.0934677	0.426065	Yes
CTPS	CTP synthase	2006	0.0932253	0.433365	Yes
NDUFAB1	NADH dehydrogenase (ubiquinone) 1, alpha/beta subcomplex, 1, 8kDa	2026	0.0920557	0.439353	Yes
TUFM	Tu translation elongation factor, mitochondrial	2029	0.0918899	0.446621	Yes
IARS	isoleucine-tRNA synthetase	2083	0.0902506	0.449879	Yes
PCNA	proliferating cell nuclear antigen	2097	0.0898268	0.456144	Yes
EPRS	glutamyl-prolyl-tRNA synthetase	2104	0.0897165	0.462932	Yes
LSM2	LSM2 homolog, U6 small nuclear RNA associated (S. cerevisiae)	2118	0.0891525	0.469142	Yes
CSTF2	cleavage stimulation factor, 3' pre-RNA, subunit 2, 64kDa	2122	0.08901	0.476102	Yes
CCT7	chaperonin containing TCP1, subunit 7 (eta)	2136	0.0884723	0.482257	Yes
YWHAE	tyrosine 3-monooxygenase/tryptophan 5-monooxygenase activation protein, epsilon polypeptide	2233	0.0852932	0.481844	Yes
PTGES3	prostaglandin E synthase 3 (cytosolic)	2234	0.0851714	0.488722	Yes
PHB	prohibitin	2244	0.0849504	0.494897	Yes
SNRPG	small nuclear ribonucleoprotein polypeptide G	2332	0.0823543	0.494931	Yes
CUL1	cullin 1	2345	0.0820026	0.50064	Yes
XRCC6	X-ray repair complementing defective repair in Chinese hamster cells 6 (Ku autoantigen, 70kDa)	2389	0.0803408	0.503858	Yes
RAN	RAN, member RAS oncogene family	2445	0.0783385	0.506001	Yes
CCT4	chaperonin containing TCP1, subunit 4 (delta)	2458	0.0776062	0.511355	Yes
U2AF1	U2 small nuclear RNA auxiliary factor 1	2463	0.0773609	0.517298	Yes
IFRD1	interferon-related developmental regulator 1	2485	0.076512	0.521879	Yes
PHB2	prohibitin 2	2580	0.0728996	0.520617	Yes
PSMD14	proteasome (prosome, macropain) 26S subunit, non-ATPase, 14	2601	0.0722087	0.524927	Yes
EIF4A1	eukaryotic translation initiation factor 4A, isoform 1	2634	0.0713649	0.528257	Yes
PSMB2	proteasome (prosome, macropain) subunit, beta type, 2	2754	0.0676314	0.524668	Yes
EIF2S2	eukaryotic translation initiation factor 2, subunit 2 beta, 38kDa	2766	0.0672982	0.529266	Yes
PRDX3	peroxiredoxin 3	2810	0.0661353	0.531337	Yes
VDAC3	voltage-dependent anion channel 3	2907	0.063422	0.529157	Yes
PSMA4	proteasome (prosome, macropain) subunit, alpha type, 4	2933	0.0626346	0.532314	Yes
PSMD7	proteasome (prosome, macropain) 26S subunit, non-ATPase, 7 (Mov34 homolog)	2945	0.0623958	0.536516	Yes
MRPL9	mitochondrial ribosomal protein L9	3072	0.058851	0.531686	Yes
VBP1	von Hippel-Lindau binding protein 1	3087	0.0584778	0.535344	Yes
CCT2	chaperonin containing TCP1, subunit 2 (beta)	3117	0.0579545	0.537818	Yes
SSBP1	single-stranded DNA binding protein 1	3291	0.053444	0.528978	Yes
SET	SET translocation (myeloid leukemia-associated)	3302	0.0532399	0.532517	Yes
NME1	non-metastatic cells 1, protein (NM23A) expressed in	3353	0.0521775	0.532928	Yes
UBE2L3	ubiquitin-conjugating enzyme E2L 3	3395	0.0509634	0.533925	Yes
XPO1	exportin 1 (CRM1 homolog, yeast)	3436	0.050191	0.534936	Yes
HSP90AB1	heat shock protein 90kDa alpha (cytosolic), class B member 1	3441	0.0501354	0.53868	Yes
PSMA6	proteasome (prosome, macropain) subunit, alpha type, 6	3456	0.0496519	0.541625	Yes
CCT3	chaperonin containing TCP1, subunit 3 (gamma)	3484	0.0490519	0.543533	Yes
SNRPA	small nuclear ribonucleoprotein polypeptide A	3520	0.0483328	0.544774	Yes
CCT5	chaperonin containing TCP1, subunit 5 (epsilon)	3558	0.0477077	0.545813	Yes
TXNL4A	thioredoxin-like 4A	3679	0.0448829	0.540312	Yes
SNRPA1	small nuclear ribonucleoprotein polypeptide A'	3692	0.0445902	0.543	Yes
PCBP1	poly(rC) binding protein 1	3710	0.0441254	0.54527	Yes
RSL1D1	ribosomal L1 domain containing 1	3713	0.0440889	0.548678	Yes
SNRPD3	small nuclear ribonucleoprotein D3 polypeptide 18kDa	3748	0.0432155	0.549582	Yes
PSMA7	proteasome (prosome, macropain) subunit, alpha type, 7	3752	0.0430802	0.552833	Yes
SLC25A3	solute carrier family 25 (mitochondrial carrier; phosphate carrier), member 3	3789	0.0423025	0.553511	Yes
FAM120A	family with sequence similarity 120A	3802	0.0419921	0.555989	Yes
NAP1L1	nucleosome assembly protein 1-like 1	3911	0.0391697	0.550939	Yes
SRPK1	SFRS protein kinase 1	3925	0.0389416	0.553095	Yes
SYNCRIP	synaptotagmin binding, cytoplasmic RNA interacting protein	3931	0.0388804	0.555855	Yes
YWHAQ	tyrosine 3-monooxygenase/tryptophan 5-monooxygenase activation protein, theta polypeptide	3938	0.0387686	0.558529	Yes
TRIM28	tripartite motif-containing 28	4033	0.0365668	0.554333	Yes
BUB3	BUB3 budding uninhibited by benzimidazoles 3 homolog (yeast)	4034	0.0365475	0.557284	Yes
H2AFZ	H2A histone family, member Z	4072	0.0355304	0.55734	Yes
CNBP	CCHC-type zinc finger, nucleic acid binding protein	4127	0.03425	0.555999	Yes
MYC	v-myc myelocytomatosis viral oncogene homolog (avian)	4132	0.0341646	0.558454	Yes
HDGF	hepatoma-derived growth factor (high-mobility group protein 1-like)	4169	0.0334458	0.558417	Yes
PWP1	PWP1 homolog (S. cerevisiae)	4204	0.032829	0.558482	Yes
PRPS2	phosphoribosyl pyrophosphate synthetase 2	4231	0.0319502	0.559085	Yes
PGK1	phosphoglycerate kinase 1	4376	0.0294103	0.550509	No
RPL6	ribosomal protein L6	4471	0.027227	0.545559	No
KARS	lysyl-tRNA synthetase	4493	0.026822	0.546128	No
RPS2	ribosomal protein S2	4527	0.0262382	0.545738	No
RNPS1	RNA binding protein S1, serine-rich domain	4542	0.025992	0.546772	No
PSMD8	proteasome (prosome, macropain) 26S subunit, non-ATPase, 8	4562	0.0255836	0.547393	No
PABPC1	poly(A) binding protein, cytoplasmic 1	4575	0.0253843	0.54853	No
ERH	enhancer of rudimentary homolog (Drosophila)	4851	0.0205449	0.529277	No
COPS5	COP9 constitutive photomorphogenic homolog subunit 5 (Arabidopsis)	4868	0.0202427	0.529694	No
NOLC1	nucleolar and coiled-body phosphoprotein 1	4879	0.020124	0.530559	No
MCM5	MCM5 minichromosome maintenance deficient 5, cell division cycle 46 (S. cerevisiae)	4908	0.0196724	0.530018	No
RPS10	ribosomal protein S10	5007	0.0179769	0.524017	No
PABPC4	poly(A) binding protein, cytoplasmic 4 (inducible form)	5018	0.017692	0.524685	No
EIF4G2	eukaryotic translation initiation factor 4 gamma, 2	5178	0.0150524	0.51381	No
PSMA2	proteasome (prosome, macropain) subunit, alpha type, 2	5284	0.0134538	0.506911	No
TARDBP	TAR DNA binding protein	5315	0.0129949	0.505679	No
PSMC6	proteasome (prosome, macropain) 26S subunit, ATPase, 6	5376	0.0120683	0.502091	No
RPLP0	ribosomal protein, large, P0	5400	0.0117527	0.501291	No
KPNB1	karyopherin (importin) beta 1	5435	0.0110706	0.499599	No
RPS6	ribosomal protein S6	5529	0.00961775	0.493304	No
RPS3	ribosomal protein S3	5580	0.00878709	0.490211	No
SF3B3	splicing factor 3b, subunit 3, 130kDa	5655	0.00773112	0.485208	No
RUVBL2	RuvB-like 2 (E. coli)	5821	0.00483991	0.473051	No
RPS5	ribosomal protein S5	5859	0.00413281	0.470571	No
RPL22	ribosomal protein L22	5967	0.00251956	0.462638	No
SNRPD2	small nuclear ribonucleoprotein D2 polypeptide 16.5kDa	5972	0.00243378	0.46253	No
VDAC1	voltage-dependent anion channel 1	6098	0.000191253	0.45304	No
CCNA2	cyclin A2	6118	-9.47902e-05	0.451603	No
PSMD1	proteasome (prosome, macropain) 26S subunit, non-ATPase, 1	6194	-0.00130329	0.446005	No
PPIA	peptidylprolyl isomerase A (cyclophilin A)	6199	-0.00134374	0.445809	No
EIF2S1	eukaryotic translation initiation factor 2, subunit 1 alpha, 35kDa	6249	-0.002087	0.442251	No
LDHA	lactate dehydrogenase A	6265	-0.00230038	0.441296	No
NPM1	nucleophosmin (nucleolar phosphoprotein B23, numatrin)	6370	-0.00396949	0.433708	No
DHX15	DEAH (Asp-Glu-Ala-His) box polypeptide 15	6461	-0.00571945	0.427326	No
MRPS18B	mitochondrial ribosomal protein S18B	6515	-0.00671399	0.423837	No
ABCE1	ATP-binding cassette, sub-family E (OABP), member 1	6561	-0.00753725	0.421024	No
EIF1AX	eukaryotic translation initiation factor 1A, X-linked	6651	-0.00888675	0.414974	No
RPL18	ribosomal protein L18	6652	-0.00888898	0.415691	No
UBA2	-	6835	-0.0118298	0.402806	No
GNB2L1	guanine nucleotide binding protein (G protein), beta polypeptide 2-like 1	7069	-0.0154156	0.386332	No
FBL	fibrillarin	7074	-0.0154731	0.387278	No
SF3A1	splicing factor 3a, subunit 1, 120kDa	7124	-0.0160066	0.384844	No
PRDX4	peroxiredoxin 4	7174	-0.016719	0.382468	No
GLO1	glyoxalase I	7375	-0.0199453	0.368869	No
SMARCC1	SWI/SNF related, matrix associated, actin dependent regulator of chromatin, subfamily c, member 1	7624	-0.0241332	0.351959	No
RPL14	ribosomal protein L14	7696	-0.0253518	0.348607	No
SRM	spermidine synthase	7717	-0.0256862	0.34916	No
GNL3	guanine nucleotide binding protein-like 3 (nucleolar)	7914	-0.0288812	0.336587	No
CANX	calnexin	7996	-0.0301099	0.332859	No
DEK	DEK oncogene (DNA binding)	8027	-0.030613	0.333049	No
POLD2	polymerase (DNA directed), delta 2, regulatory subunit 50kDa	8462	-0.0380258	0.303116	No
UBE2E1	ubiquitin-conjugating enzyme E2E 1 (UBC4/5 homolog, yeast)	8510	-0.0387909	0.302674	No
TOMM70A	translocase of outer mitochondrial membrane 70 homolog A (S. cerevisiae)	8536	-0.0391644	0.303936	No
ETF1	eukaryotic translation termination factor 1	8636	-0.0409555	0.299714	No
IMPDH2	IMP (inosine monophosphate) dehydrogenase 2	8648	-0.0411163	0.302198	No
USP1	ubiquitin specific peptidase 1	8897	-0.0457555	0.287033	No
DUT	dUTP pyrophosphatase	9253	-0.0516752	0.26421	No
SERBP1	SERPINE1 mRNA binding protein 1	9310	-0.0527885	0.264214	No
EEF1B2	eukaryotic translation elongation factor 1 beta 2	9739	-0.061893	0.236664	No
PRPF31	PRP31 pre-mRNA processing factor 31 homolog (S. cerevisiae)	11170	-0.100855	0.136063	No
EIF4E	eukaryotic translation initiation factor 4E	11295	-0.104511	0.135073	No
EXOSC7	exosome component 7	11310	-0.105657	0.14254	No
AP3S1	adaptor-related protein complex 3, sigma 1 subunit	11746	-0.126763	0.119696	No

## Sheet: HALLMARK_MYC_TARGETS_V2
GENE SYMBOL	GENE_TITLE	RANK IN GENE LIST	RANK METRIC SCORE	RUNNING ES	CORE ENRICHMENT
PRMT3	protein arginine methyltransferase 3	267	0.270203	0.0443418	Yes
SLC29A2	solute carrier family 29 (nucleoside transporters), member 2	376	0.234104	0.0920499	Yes
CDK4	cyclin-dependent kinase 4	443	0.220297	0.139628	Yes
SUPV3L1	suppressor of var1, 3-like 1 (S. cerevisiae)	657	0.183796	0.167426	Yes
IMP4	IMP4, U3 small nucleolar ribonucleoprotein, homolog (yeast)	674	0.182422	0.209736	Yes
HSPE1	heat shock 10kDa protein 1 (chaperonin 10)	719	0.177695	0.24881	Yes
PLK1	polo-like kinase 1 (Drosophila)	788	0.168919	0.283981	Yes
RABEPK	Rab9 effector protein with kelch motifs	836	0.164306	0.319635	Yes
IPO4	importin 4	1014	0.146919	0.341348	Yes
BYSL	bystin-like	1042	0.144903	0.373879	Yes
PUS1	pseudouridylate synthase 1	1050	0.143802	0.407655	Yes
MCM4	MCM4 minichromosome maintenance deficient 4 (S. cerevisiae)	1058	0.143326	0.441317	Yes
TMEM97	transmembrane protein 97	1136	0.137869	0.468404	Yes
HSPD1	heat shock 60kDa protein 1 (chaperonin)	1405	0.121971	0.477311	Yes
UNG	uracil-DNA glycosylase	1477	0.117764	0.500054	Yes
PA2G4	proliferation-associated 2G4, 38kDa	1532	0.1149	0.523395	Yes
TFB2M	transcription factor B2, mitochondrial	1634	0.11007	0.542043	Yes
LAS1L	LAS1-like (S. cerevisiae)	1727	0.105054	0.560173	Yes
DDX18	DEAD (Asp-Glu-Ala-Asp) box polypeptide 18	1765	0.103213	0.582006	Yes
PPRC1	peroxisome proliferative activated receptor, gamma, coactivator-related 1	1991	0.0941672	0.58752	Yes
DUSP2	dual specificity phosphatase 2	2025	0.0920964	0.607003	Yes
PHB	prohibitin	2244	0.0849504	0.610845	Yes
MPHOSPH10	M-phase phosphoprotein 10 (U3 small nucleolar ribonucleoprotein)	2611	0.0720172	0.600454	Yes
NOC4L	nucleolar complex associated 4 homolog (S. cerevisiae)	2782	0.0668858	0.603603	Yes
WDR74	WD repeat domain 74	2813	0.0659716	0.61708	Yes
NIP7	nuclear import 7 homolog (S. cerevisiae)	2842	0.065075	0.630494	Yes
WDR43	WD repeat domain 43	3150	0.0570507	0.620977	No
PES1	pescadillo homolog 1, containing BRCT domain (zebrafish)	3282	0.0536644	0.62391	No
EXOSC5	exosome component 5	3450	0.0498226	0.623215	No
HK2	hexokinase 2	3745	0.0432839	0.611393	No
SORD	sorbitol dehydrogenase	3900	0.0395539	0.609227	No
PLK4	polo-like kinase 4 (Drosophila)	3918	0.0390852	0.61727	No
MYBBP1A	MYB binding protein (P160) 1a	4012	0.0368847	0.619063	No
TCOF1	Treacher Collins-Franceschetti syndrome 1	4056	0.0358901	0.624385	No
MYC	v-myc myelocytomatosis viral oncogene homolog (avian)	4132	0.0341646	0.626885	No
PPAN	peter pan homolog (Drosophila)	4529	0.0262088	0.603307	No
NOLC1	nucleolar and coiled-body phosphoprotein 1	4879	0.020124	0.581817	No
MCM5	MCM5 minichromosome maintenance deficient 5, cell division cycle 46 (S. cerevisiae)	4908	0.0196724	0.5844	No
TBRG4	transforming growth factor beta regulator 4	5719	0.006684	0.524978	No
NPM1	nucleophosmin (nucleolar phosphoprotein B23, numatrin)	6370	-0.00396949	0.476961	No
RCL1	RNA terminal phosphate cyclase-like 1	6399	-0.00445945	0.475915	No
SLC19A1	solute carrier family 19 (folate transporter), member 1	6794	-0.0111587	0.448897	No
SRM	spermidine synthase	7717	-0.0256862	0.38557	No
GNL3	guanine nucleotide binding protein-like 3 (nucleolar)	7914	-0.0288812	0.377695	No
GRWD1	glutamate-rich WD repeat containing 1	8872	-0.0451971	0.316386	No
MAP3K6	mitogen-activated protein kinase kinase kinase 6	10441	-0.0779918	0.216874	No
