# Supplementary material for: An esophageal squamous cell carcinoma classification system that reveals potential targets for therapy
Source: Oncotarget. 2017 May 18;8(30):49851–60. doi: 10.18632/oncotarget.17989 (PMC5564812; doi:10.18632/oncotarget.17989)
Supplement: Supplementary file 5 [file oncotarget-08-49851-s005.xlsx]

## Sheet: Sheet1
Table S5. 89 EMT-core gene list (49 upregulated and 40 downregulated) which expressed in discovery set.
Symbol	EntrezID	Name
Upregulated genes
a) Cell adhesion and migration
ADAM12	8038	ATP-binding cassette, sub-family A (ABC1), member 1
CDH11	1009	cadherin 11, type 2, OB-cadherin (osteoblast)
COL1A1	1277	collagen, type I, alpha 1
COL3A1	1281	collagen, type III, alpha 1
COL5A1	1289	collagen, type V, alpha 1
COL6A1	1291	collagen, type VI, alpha 1
COL6A3	1293	collagen, type VI, alpha 3
CTGF	1490	connective tissue growth factor
CYP1B1	1545	cytochrome P450, family 1, subfamily B, polypeptide 1
FBLN1	2192	fibulin 1
FGFR1	2260	fibroblast growth factor receptor 1
FN1	2335	fibronectin 1
HAS2	3037	hyaluronan synthase 2
LAMC2	3918	laminin, gamma 2
MMP2	4313	matrix metallopeptidase 2 (gelatinase A, 72kDa gelatinase, 72kDa type IV collagenase)
NID2	22795	nidogen 2 (osteonidogen)
NR2F1	7025	nuclear receptor subfamily 2, group F, member 1
NRP1	8829	neuropilin 1
PLAT	5327	plasminogen activator, tissue
PPAP2B	8613	phosphatidic acid phosphatase type 2B
PRKCA	5578	protein kinase C, alpha
RECK	7434	reversion-inducing-cysteine-rich protein with kazal motifs
SERPINE1	5054	serpin peptidase inhibitor, clade E, member 1
SERPINE2	5270	serpin peptidase inhibitor, clade E, member 2
SPOCK1	6695	sparc/osteonectin, cwcv and kazal-like domains proteoglycan (testican) 1
TGM2	7052	transglutaminase
TNFAIP6	7130	tumor necrosis factor, alpha-induced protein 6
TPM1	7168	tropomyosin 1 (alpha)
VCAN	1462	versican
WNT5A	7474	wingless-type MMTV integration site family, member 5A
b) Development / cell differentiation and proliferation
CDKN2C	1031	cyclin-dependent kinase inhibitor 2C (p18, inhibits CDK4)
EMP3	2014	epithelial membrane protein 3
FBN1	2200	fibrillin 1
IGFBP3	3486	insulin-like growth factor binding protein 3
IL1R1	3554	interleukin 1 receptor, type I
LTBP1	4052	latent transforming growth factor beta binding protein 1
MME	4311	membrane metallo-endopeptidase
PMP22	5376	peripheral myelin protein 22
SRGN	5552	serglycin
SYNE1	23345	spectrin repeat containing, nuclear envelope 1
TAGLN	6876	transgelin
TUBA1A	7846	tubulin, alpha 1a
VIM	7431	vimentin
ZEB1	6935	zinc finger E-box binding homeobox 1
c) Metabolism
ABCA1	19	ATP-binding cassette, sub-family A (ABC1), member 1
GALNT10	55568	GalNAc-T10
Others or unclassified
MAP1B	4131	microtubule-associated protein 1B
RGS4	5999	regulator of G-protein signaling 4
TMEM158	25907	transmembrane protein 158 (gene/pseudogene)
Downregulated genes
a) Cell adhesion and migration
CD24	100133941	CD24 molecule
ELF3	1999	E74-like factor 3 (ets domain transcription factor, epithelial-specific )
EPCAM	4072	epithelial cell adhesion molecule
EPHA1	2041	EPH receptor A1
MPZL2	10205	myelin protein zero-like 2
S100P	6286	S100 calcium binding protein P
SLC7A5	8140	solute carrier family 7 (cationic amino acid transporter, y+ system), member 5
b) Development / cell differentiation and proliferation
ABLIM1	3983	actin binding LIM protein 1
ADRB2	154	adrenergic, beta-2-, receptor, surface
ALDH1A3	220	aldehyde dehydrogenase 1 family, member A3
BIK	638	BCL2-interacting killer (apoptosis-inducing)
CA2	760	carbonic anhydrase II
FGFR2	2263	fibroblast growth factor receptor 2
FST	10468	follistatin
IFI30	10437	interferon, gamma-inducible protein 30
IL18	3606	interleukin 18 (interferon-gamma-inducing factor)
KLK7	5650	kallikrein-related peptidase 7
KRT15	3866	keratin 15
KRT17	3872	keratin 17
PKP2	5318	plakophilin 2
PPL	5493	periplakin
PRSS8	5652	protease, serine, 8
c) Metabolism
GPX3	2878	glutathione peroxidase 3 (plasma)
SLC27A2	11001	solute carrier family 27 (fatty acid transporter), member 2
SORL1	6653	sortilin-related receptor, L(DLR class) A repeats containing
ST6GALNAC2	10610	ST6 -N-acetylgalactosaminide alpha-2,6-sialyltransferase 2
Others or unclassified
AGR2	10551	anterior gradient homolog 2 (Xenopus laevis)
C10orf10	11067	chromosome 10 open reading frame 10
CDS1	1040	CDP-diacylglycerol synthase (phosphatidate cytidylyltransferase) 1
FAM169A	26049	family with sequence similarity 169, member A
KLK10	5655	kallikrein-related peptidase 10
MTUS1	57509	microtubule associated tumor suppressor 1
PLS1	5357	plastin 1
RHOD	29984	ras homolog gene family, member D
SERPINB1	1992	serpin peptidase inhibitor, clade B (ovalbumin), member 1
SLPI	6590	secretory leukocyte peptidase inhibitor
TPD52L1	7164	tumor protein D52-like 1
TSPAN1	10103	tetraspanin 1
ZHX2	22882	zinc fingers and homeoboxes 2
ZNF165	7718	zinc finger protein 165
