# Supplementary material for: An esophageal squamous cell carcinoma classification system that reveals potential targets for therapy
Source: Oncotarget. 2017 May 18;8(30):49851–60. doi: 10.18632/oncotarget.17989 (PMC5564812; doi:10.18632/oncotarget.17989)
Supplement: Supplementary file 6 [file oncotarget-08-49851-s006.xlsx]

## Sheet: Discovery set
Table S6-Ⅰ. CIBERSORT-inferred fractions of tumor-associated leukocytes in discoverset
Input Sample	B cells naive	B cells memory	Plasma cells	T cells CD8	T cells CD4 naive	T cells CD4 memory resting	T cells CD4 memory activated	T cells follicular helper	T cells regulatory (Tregs)	T cells gamma delta	NK cells resting	NK cells activated	Monocytes	Macrophages M0	Macrophages M1	Macrophages M2	Dendritic cells resting	Dendritic cells activated	Mast cells resting	Mast cells activated	Eosinophils	Neutrophils	P-value	Pearson Correlation	RMSE
GSM935145	0	0.0572255	0.286393	0.0783878	0	0	0	0.124148	0	0	0	0.0114892	0	0.147883	0.0349767	0.152069	0.030015	0.0414272	0.0286181	0	0	0.00736796	0	0.327052	0.966092
GSM935147	0	0.117474	0.320815	0.0857368	0.0208637	0	0.0325867	0.0561756	0	0	0	0.0279573	0	0.0151335	0.0970785	0.0574848	0.0367698	0.0148174	0.109769	0	0	0.00733707	0	0.603605	0.796674
GSM935149	0.0323297	0	0.518333	0.0822369	0.0191859	0.014627	0.0142377	0.0174106	0.00976576	0.0291126	0	0.0263398	0	0.0451673	0.0634315	0.0645136	0.0285948	0.0004	0.0329943	0	0	0.00129535	0	0.79249	0.60936
GSM935151	0	0.0984484	0.394201	0.143735	0.0448506	0	0	0.0271003	0.0218532	0	0.0285349	0.00926449	0	0	0.0686298	0.0787114	0.0286321	0.0284876	0	0.0244107	0	0.00314023	0	0.609788	0.794371
GSM935153	0	0.117318	0.307563	0.0328957	0.0671224	0	0	0.0135557	0.0002	0	0.0217912	0.0257676	0	0.0764505	0.0188604	0.0614313	0.0205178	0.0667769	0.101672	0.0478825	0	0.0201609	0	0.433726	0.909838
GSM935155	0	0.0406307	0.212889	0.0438003	0.0398901	0	0	0.0385187	0	0	0	0.0183016	0	0.203396	0.0598641	0.0497081	0.0169022	0.0542242	0	0.185262	0	0.0366118	0	0.424244	0.908624
GSM935157	0	0.0452368	0.0560336	0.084704	0	0.0375388	0	0.00468758	0	0	0.0148973	0.00632414	0.0348503	0	0.00896085	0.295228	0.0214956	0.00759169	0.330236	0	0.0213114	0.0309046	0	0.362969	0.934008
GSM935159	0	0.124892	0.272309	0.102727	0	0	0	0.0658316	0.0113082	0	0.0132233	0.0431822	0	0.131821	0.0282672	0.116488	0.00610414	0.0586246	0.0201123	0	0	0.00510976	0	0.551321	0.83357
GSM935161	0	0.0987299	0.395965	0.117536	0.0103741	0	0	0.0693614	0	0	0	0.0276348	0	0.0797244	0.0164327	0.0876396	0.0111821	0.031087	0.0318877	0.00833567	0	0.0141098	0	0.771414	0.644743
GSM935163	0	0.0733089	0.475703	0.0388453	0.0629664	0.0191927	0.0247885	0.0391463	0	0	0.0152265	0.00258429	0.00292832	0.0492417	0.069153	0.0207919	0	0.0594176	0.0271238	0	0	0.0195821	0	0.739083	0.673123
GSM935165	0	0.140421	0.336475	0.11875	0.0271226	0	0	0.0211008	0.039979	0	0	0.0179514	0	0.0706967	0.0076369	0.150089	0.00793133	0.0277643	0	0.0312408	0	0.00283963	0	0.393194	0.945973
GSM935167	0	0.0115435	0.0854023	0.13394	0.0505504	0	0.0370331	0.0574006	0.00668208	0	0.0661997	0.00505549	0.00577442	0.134501	0.0794427	0.143262	0.060469	0.0324676	0	0.0665892	0	0.0236875	0.01	0.201659	1.00016
GSM935169	0	0.144415	0.318338	0.114252	0.0681445	0	0.00499866	0.0205709	0.0225748	0	0.002482	0.012255	0.00491442	0	0.0454654	0.116513	0.0364346	0.0349184	0.0462993	0	0	0.00742349	0	0.448624	0.905039
GSM935171	0	0	0.0750159	0.313448	0	0	0	0.122287	0.0874636	0	0	0.100117	0.00340884	0	0.0260033	0.160207	0.0561873	0.0310831	0.0247788	0	0	0	0.07	0.102959	1.067
GSM935173	0	0.0504376	0.286275	0.211264	0.017192	0	0	0.0332811	0.00933015	0	0.00273152	0.00534785	0.00743309	0.082021	0.0155687	0.181566	0.0383417	0.0361701	0.00902516	0.0140154	0	0	0	0.304701	0.978157
GSM935175	0	0.0465402	0.177343	0.0771727	0.0244743	0	0	0.0437599	0.0108401	0	0.0033668	0.0492855	0	0.121885	0.0586103	0.175386	0.0594435	0.0432262	0.0637989	0.0341881	0	0.0106799	0	0.362719	0.933869
GSM935177	0	0.148724	0.212638	0.0353088	0.0844167	0.181632	0	0.00692963	0	0	0.0545408	0.0321815	0.0335565	0.0830639	0	0.00343868	0.0442133	0.0276497	0	0.0399345	0.0003	0.0114381	0.01	0.245885	1.00354
GSM935179	0	0.127022	0.29961	0.17354	0.0409536	0.0386242	0	0	0.0260744	0	0.0159364	0.0114266	0.0146658	0.0256251	0.00706905	0.1329	0.0359198	0.0236234	0	0.0219775	0	0.00503252	0	0.267929	1.01086
GSM935181	0	0.145389	0.223246	0.0344858	0.0490263	0	0	0.0557421	0.0120193	0	0.00826081	0.0128806	0	0.204293	0.0162992	0.0812391	0.027863	0.0194723	0.0580717	0.0517115	0	0	0	0.419374	0.911807
GSM935183	0	0.0765148	0.376179	0.0787797	0.0262217	0	0	0.0491333	0.00556519	0.00277418	0	0.0321199	0	0.0168946	0.0595972	0.150732	0.0137147	0.0112224	0.100552	0	0	0	0	0.593918	0.804462
GSM935185	0	0.0318609	0.0833848	0.153247	0	0.00853341	0.136118	0.0205138	0	0	0.0642673	0	0	0.160846	0.171437	0.110902	0	0.015004	0	0.0385694	0	0.00531673	0	0.433816	0.900527
GSM935187	0	0.018318	0.364464	0.039159	0.0413474	0	0	0.0231489	0	0.00712417	0	0.0184758	0	0.213257	0.042292	0.174885	0	0.012499	0.0278411	0.00591776	0	0.0112702	0	0.674763	0.740185
GSM935189	0	0.0719667	0.216465	0.151538	0.00425138	0	0	0.12608	0	0	0	0.0237693	0.00638037	0.0243903	0.108713	0.129374	0.0538635	0.0454518	0.0255783	0.0104886	0	0.0016895	0	0.324589	0.959004
GSM935191	0	0.0679082	0.215189	0.0351504	0.088231	0	0	0.0164988	0	0	0.0281624	0	0	0.256862	0.0783837	0.15412	0.0125965	0.00962954	0	0.0348663	0	0.0024021	0	0.457474	0.890051
GSM935193	0	0	0.107426	0.198206	0.0302402	0	0	0.0548483	0.056496	0	0.0704838	0	0.0154869	0	0.0471337	0.285216	0.105827	0.017165	0	0.0114714	0	0	0.01	0.210967	0.998553
GSM935195	0	0.0933449	0.234003	0.110956	0.110433	0.00737207	0	0.0576861	0.093353	0	0.040802	0.00618749	0.0169369	0	0.0122879	0.107213	0	0.0926209	0.0119487	0	0	0.00485507	0	0.346595	0.952837
GSM935197	0	0	0.0564559	0.176738	0	0	0	0.175918	0.0409911	0	0	0.0461013	0	0	0.0773393	0.195299	0.114282	0.0850623	0.0149396	0	0	0.0168732	0.03	0.125073	1.03637
GSM935199	0	0.0622788	0.322614	0.179794	0	0	0	0.0866606	0.0637413	0	0	0.0134987	0.00852014	0	0.0542951	0.093486	0.0269366	0.0396356	0.0447294	0	0	0.00380922	0	0.492985	0.873553
GSM935201	0	0.156951	0.211964	0.245277	0	0	0	0.0442073	0.0226085	0	0.0543911	0	0.0124092	0	0.0411613	0.10176	0.0408983	0.0416912	0	0.0202446	0	0.00643631	0.01	0.184126	1.0384
GSM935203	0	0.0898405	0.25923	0.121697	0.0394627	0	0	0.0140439	0.0396717	0	0.0303887	0.00749886	0.00452683	0.0535365	0.0256749	0.193312	0.0253266	0.0299184	0.0466633	0.0142082	0	0.00499975	0	0.272712	0.989116
GSM1111672	0	0.120633	0.20198	0.00816208	0	0.133403	0	0.109627	0.0481036	0	0.0785147	0	0.0334751	0.0140876	0	0.0736398	0	0.107566	0	0.0614362	0.00937097	0	0.59	0.0186702	1.10064
GSM1111673	0	0.050525	0.0766801	0.19535	0	0	0.0439219	0.144583	0	0	0.00765733	0.0382644	0.0125777	0	0.220492	0.0875477	0.0536407	0.0506264	0	0	0	0.0181339	0.03	0.187968	1.03441
GSM1111674	0	0.0715352	0.0718535	0.0117173	0	0.051777	0.0109563	0.0987687	0	0	0.0485873	0.0574119	0.0167418	0.0718161	0.150207	0.171165	0	0.167363	0	0	0	0.0001	0.03	0.217925	1.01063
GSM1111675	0	0.160576	0.329739	0.00908281	0.0260928	0.0001	0	0.0897512	0	0	0.00129956	0.0275574	0	0.0934566	0.0534115	0.125332	0.00350223	0.030275	0.0141059	0	0	0.0357173	0.03	0.231724	1.04618
GSM1111676	0	0.0937016	0.181495	0	0	0.0177277	0	0.188424	0	0	0	0.0547548	0	0.0764065	0.0356248	0.175428	0.0712608	0.043243	0.0396345	0	0	0.0222993	0.54	0.0268134	1.08193
GSM1111677	0	0.0656424	0.0667176	0.0503478	0.00741979	0.0537375	0.0272921	0.0224329	0	0	0.0553521	0	0	0.37081	0.0572045	0.0735737	0	0.0397271	0	0.0913578	0	0.0183852	0.11	0.120951	1.05565
GSM1111678	0	0.218917	0.215395	0.00901506	0.0340822	0.0769846	0.0068472	0.0265771	0	0.0113306	0	0.0272967	0	0.0202787	0.122708	0.0427003	0	0.0495625	0.0458247	0	0	0.0924801	0	0.57327	0.819113
GSM1111679	0	0.162535	0.180074	0.0678856	0.0277408	0.0235721	0.0275666	0.0256213	0	0	0	0.0796274	0.0202436	0	0.0343903	0.094651	0.0448292	0.0286915	0.0935794	0	0	0.0889924	0.03	0.180712	1.02216
GSM1111680	0	0.0838606	0.083522	0.0740535	0	0.0291134	0	0.0309571	0.0326194	0	0.0316048	0.0782295	0.00481327	0.0850102	0.160357	0.145367	0.0261588	0.0603016	0.0686499	0	0	0.00538139	0.04	0.175548	1.02211
GSM1111681	0	0	0.397646	0.0533445	0.0842167	0	0	0.0448814	0	0	0.00226057	0.0371692	0	0.0204255	0.0282479	0.192991	0.0255981	0.0622663	0.0267898	0	0	0.0241633	0.03	0.319953	0.992021
GSM1111682	0	0.0364295	0.0693572	0	0.0807807	0.0663296	0	0.065656	0	0	0	0.0778124	0	0.140548	0.048592	0.15795	0.0102232	0.0981792	0.0657903	0	0	0.0823519	0.39	0.0453735	1.06017
GSM1111683	0	0.0472799	0.116608	0.173751	0	0.0419481	0	0.125942	0.0514432	0	0.0138326	0.0037361	0.0140627	0.00142667	0.00347475	0.167419	0.064382	0.0915559	0	0.0677441	0	0.0153947	0.56	0.025447	1.07291
GSM1111684	0	0.108048	0.235343	0.12353	0	0	0.033224	0.0884717	0.0267122	0	0.0231128	0.0322537	0	0	0.0871627	0.0712947	0.0850101	0.0220033	0.0618159	0	0	0.00201736	0.03	0.189167	1.02984
GSM1111685	0	0.231352	0.143767	0.0633763	0.00248549	0	0	0.12027	0.0229611	0	0.0394144	0	0	0.130799	0.00108816	0.0537177	0.0371549	0.0603522	0	0.0465417	0	0.0467202	0.43	0.0426076	1.08791
GSM1111686	0	0.016033	0.306913	0.0574158	0.0384485	0	0.024071	0.018762	0.0001	0	0.00205135	0.0323442	0	0.0774801	0.139705	0.198212	0.0129768	0	0.0500638	0	0	0.0253817	0.01	0.365291	0.948485
GSM1111687	0	0.170539	0.16326	0	0	0.127376	0	0.0589426	0.0330508	0	0.086827	0	0.0173987	0.106298	0.00528046	0	0.0252609	0.0560389	0	0.114574	0	0.0351544	0.05	0.165828	1.02997
GSM1111688	0	0.0402264	0.128775	0.0172371	0.0269986	0.0486471	0.0243566	0.0292393	0	0	0	0.0417332	0	0.0260379	0.0679735	0.227838	0.023843	0.0968755	0.049643	0	0	0.150576	0.03	0.286829	0.967243
GSM1111689	0	0.0413004	0.129545	0.0839047	0.0710801	0	0.00112994	0.03716	0	0	0.0131124	0.0607917	0	0.114034	0.13367	0.137711	0.0624786	0.0223082	0.0871926	0	0	0.00458143	0.04	0.175001	1.01592
GSM1111690	0	0.0470087	0.0669094	0.0495592	0.0693679	0	0	0.0376213	0	0	0.0308258	0.0178799	0	0.301732	0.0726778	0.150873	0	0.0232051	0	0.11279	0	0.0195503	0.05	0.143874	1.04205
GSM1111691	0	0.137603	0.120133	0.0761525	0	0.0512674	0	0.0886841	0	0	0.0324568	0	0.00626315	0.162002	0.0467631	0.0269801	0.0432121	0.0704538	0	0.137186	0	0.0008	0.15	0.109624	1.04731
GSM1111692	0	0.0601252	0.083132	0.0201677	0	0	0.00940585	0.10799	0	0.0337042	0	0.130472	0	0.0698419	0.279101	0.0639309	0.0171228	0.0543831	0.0706226	0	0	0	0	0.482999	0.880168
GSM1111693	0	0.229217	0.205511	0	0.0223293	0.106373	0	0.0557387	0.0237824	0.00580768	0.0172732	0.0005	0	0.0453192	0.0827654	0.0393459	0.0605184	0.0201756	0	0.0638667	0	0.0214757	0.05	0.160777	1.05198
GSM1111694	0	0.0797368	0.0534547	0	0.0230041	0.0335155	0.0181481	0.0664986	0.00580022	0	0.0389305	0.0362113	0.00515065	0.0837773	0.186602	0.188992	0.019273	0.0777022	0	0.0295181	0	0.0536851	0.03	0.262371	0.987547
GSM1111695	0	0.0778313	0.108904	0	0.013999	0.265517	0	0.0708822	0.0567946	0	0.141613	0	0.0302937	0	0.0187891	0	0.0281115	0.0668443	0	0.100914	0	0.0195066	0.76	0.00258666	1.09875
GSM1111696	0	0.0949246	0.213492	0.0566652	0.0415775	0	0.0424724	0.0332849	0	0	0.0160652	0.0252444	0	0.15168	0.103439	0.0921001	0	0.0173439	0	0.0420762	0	0.0696348	0.03	0.306396	0.968941
GSM1111697	0	0.202624	0.184124	0.0300366	0.0659434	0.0232613	0	0	0	0	0	0.0259452	0	0.10656	0.0714846	0.190041	0.00756921	0.0235618	0.0563085	0	0	0.0125404	0.03	0.268703	0.988727
GSM1111698	0	0.10636	0.218301	0.040188	0.0467687	0	0.0196389	0.0733353	0	0	0.0007	0.0262428	0	0.198602	0.0738629	0.139754	0	0.0207107	0	0.0347565	0	0.0008	0.01	0.361197	0.942475
GSM1111699	0	0.104935	0.218966	0.0127803	0.0684481	0.00687648	0.0111486	0.0240434	0	0	0.033102	0	0	0.213473	0.00520521	0.0834254	0	0.0361198	0	0.0594972	0	0.12198	0.01	0.333394	0.958291

## Sheet: GSE53624
Table S6-Ⅱ. CIBERSORT-inferred fractions of tumor-associated leukocytes in GSE53624
Input Sample	B cells naive	B cells memory	Plasma cells	T cells CD8	T cells CD4 naive	T cells CD4 memory resting	T cells CD4 memory activated	T cells follicular helper	T cells regulatory (Tregs)	T cells gamma delta	NK cells resting	NK cells activated	Monocytes	Macrophages M0	Macrophages M1	Macrophages M2	Dendritic cells resting	Dendritic cells activated	Mast cells resting	Mast cells activated	Eosinophils	Neutrophils	P-value	Pearson Correlation	RMSE
GSM1297076	0	0.0156561	0.0995391	0.00551986	0.00158639	0.161336	0	0	0.00638627	0	0	0.0934327	0.244855	0.13048	0.0327872	0.044646	0.0662772	0.00992952	0.0743123	0	0.0132563	0	0.125	0.12377	1.01313
GSM1297078	0	0.121843	0.00285921	0.0867118	0.0173348	0.00989608	0.0250179	0	0.0600052	0	0	0.035169	0.230321	0.0624819	0.0204194	0.157953	0.0705074	0.0147671	0.0479906	0	0.0367225	0	0.005	0.244916	0.981046
GSM1297080	0	0.0443914	0.0974575	0	0.00122593	0.14822	0.0131345	0	0	0	0	0.0797581	0.133811	0.0332017	0.0652771	0.0525072	0.274266	0	0.0567493	0	0	0	0.002	0.295943	0.9553
GSM1297082	0	0.0399536	0.172714	0.066684	0	0.0334231	0	0.0277201	0.037376	0.0169576	0	0.0466777	0.093205	0	0.114491	0.118732	0.131417	0	0.0660545	0	0.0345944	0	0	0.505861	0.870658
GSM1297084	0	0.00233222	0.106003	0.0417118	0.0289757	0.0926074	0.0116706	0	0.00587825	0	0	0.0485834	0.0660151	0	0.0626539	0.106599	0.205509	0	0	0.182457	0	0.039004	0.003	0.285623	0.972172
GSM1297086	0	0.128107	0.227134	0	0.0384425	0.0690623	0.078255	0.0178604	0	0	0.0203503	0.0166861	0.0293267	0.0133707	0.0888259	0.161177	0.0787787	0	0	0.0325758	0	0	0	0.475661	0.87954
GSM1297088	0	0	0.202925	0.0793571	0	0.0633877	0	0.071962	0.0507009	0	0	0.0574409	0.0527505	0	0.167313	0.0969281	0.0619433	0.0594374	0.0358537	0	0	0	0	0.422704	0.915756
GSM1297090	0.023029	0	0.173238	0	0	0.143216	0.177845	0	0	0	0	0.0297911	0.0507906	0	0.102314	0.218	0.0299613	0.00241834	0.0324963	0	0.0168997	0	0	0.405732	0.916732
GSM1297092	0	0.0391282	0.0703494	0.0558132	0	0.0747642	0	0.0419871	0.0709887	0	0	0.100657	0.0408506	0.042657	0.0856902	0.0983086	0.201263	0	0.0775432	0	0	0	0.015	0.205688	0.988441
GSM1297094	0.00905682	0	0	0.0561759	0	0.085534	0	0.00806947	0	0.0277992	0	0.021045	0.0995999	0	0.0906368	0.297572	0.208766	0	0	0.0144167	0.0813289	0	0	0.40261	0.93006
GSM1297096	0	0.00541496	0.0272064	0.0307117	0	0.140919	0	0	0	0	0.00211687	0.0123541	0.0859138	0.249271	0.0443624	0.0912564	0.138201	0.00180263	0	0.154874	0	0.0155968	0.003	0.272516	0.973556
GSM1297098	0	0.104316	0.0934187	0.0158799	0	0.0592382	0.0543781	0.057763	0	0	0	0.041028	0.0438278	0	0.183926	0.109656	0.230102	0	0.00646707	0	0	0	0	0.517855	0.854616
GSM1297100	0	0.0220571	0.207444	0.0593524	0	0.0796196	0.00553133	0	0.0541359	0.00179488	0	0.0235777	0.0803707	0	0.164034	0.15377	0.0898681	0	0.0579087	0	0.0005	0	0	0.43707	0.899628
GSM1297102	0	0.105839	0.118654	0	0.0285666	0.106675	0.043194	0.0147839	0	0	0	0.0450001	0.120994	0	0.105539	0.111464	0.0834421	0.0391038	0	0.0767443	0	0	0	0.421235	0.908177
GSM1297104	0	0.0463288	0.0912341	0.0395349	0	0.0790281	0.0697368	0.00369035	0	0	0.0007	0.0230315	0.142413	0.0408459	0.0807746	0.0647669	0.256432	0	0.0534968	0	0.00802323	0	0.002	0.291633	0.96023
GSM1297106	0.00502628	0	0.114314	0.175664	0	0.0736879	0.096554	0.0644765	0.0104465	0	0	0.0530313	0.0683733	0	0.158285	0.128028	0.0245075	0	0.00992839	0	0.0176782	0	0	0.37025	0.939305
GSM1297108	0	0.046576	0.177842	0.127545	0	0.02887	0	0.0471432	0.0400599	0	0	0.0355896	0.112798	0.0178044	0.172325	0.0535526	0.0662425	0	0.0736518	0	0	0	0	0.419369	0.90772
GSM1297110	0.006331	0.00363457	0.117906	0.0404118	0	0.158628	0.0118021	0	0.05833	0	0	0.0288566	0.138656	0	0.127398	0.117559	0.14328	0	0	0.0350463	0	0.0121602	0.002	0.29249	0.969096
GSM1297112	0	0.0750551	0.0228509	0.0312257	0	0.0701761	0	0.0216417	0.0233407	0	0	0.0414896	0.196905	0.0206142	0.225398	0.0106797	0.229342	0	0.0307816	0	0.0005	0	0.001	0.330568	0.950975
GSM1297114	0	0.0515677	0.196938	0.140836	0	0	0.0407965	0.0720236	0	0	0	0.0653735	0.0548128	0.025265	0.173881	0.0920969	0.055755	0.0174543	0.0131993	0	0	0	0	0.421229	0.918621
GSM1297116	0.0950498	0	0.247185	0.046292	0	0.0348599	0.0474984	0.0840242	0.0567579	0	0	0.0450454	0.109212	0.0207626	0.0649772	0.109944	0.0153469	0	0	0.0230441	0	0	0	0.457979	0.892282
GSM1297118	0	0.0411469	0.121868	0.111937	0	0.00471062	0.0200148	0.0244213	0.00715052	0	0	0.0652686	0.0656966	0.0288657	0.16228	0.146578	0.189521	0	0	0.0105414	0	0	0	0.456642	0.89363
GSM1297120	0	0.118545	0.118631	0.097749	0.0100938	0	0	0	0.0969916	0	0	0.01793	0.288752	0.020457	0.0917074	0	0.0611333	0.00352196	0	0.0744885	0	0	0.224	0.0906197	1.0105
GSM1297122	0	0.04471	0.194931	0.0378065	0	0.0962319	0	0	0.0307075	0	0	0.0756604	0.144375	0.0159583	0.0593095	0.0594875	0.187383	0	0.0534393	0	0	0	0.033	0.186344	0.998376
GSM1297124	0	0.0658548	0.202078	0.0407113	0	0.048631	0.0390267	0.00321987	0.02071	0	0	0.0277781	0.146842	0.0552422	0.101612	0.0344911	0.152316	0	0.061487	0	0	0	0	0.362912	0.933282
GSM1297126	0	0.015644	0.286422	0	0	0.110813	0	0.0307908	0.008472	0	0	0.0503543	0.201627	0.00612793	0.128107	0	0.140481	0	0.0211609	0	0	0	0.094	0.135698	1.00048
GSM1297128	0	0.0175247	0.155878	0.149902	0	0	0.02709	0.0279964	0.0440685	0	0	0.0328545	0.0881098	0	0.104329	0.123504	0.18748	0	0.0412621	0	0	0	0	0.455685	0.890252
GSM1297130	0	0.0514667	0.0812896	0	0.0177923	0.0949825	0	0.0284579	0	0	0	0.0598095	0.388366	0.0510208	0.0464518	0	0.137466	0.0351375	0.00775946	0	0	0	0.035	0.179855	0.999166
GSM1297132	0	0.0402337	0.018093	0.0337136	0.0610367	0.0184681	0	0	0.0402662	0	0	0.0691151	0.186173	0	0.213127	0.154737	0.0849337	0	0.0801023	0	0	0	0.004	0.250674	0.97129
GSM1297134	0	0.0357804	0.0416755	0.0004	0.029782	0.113049	0.0854427	0	0	0	0	0.0902055	0.227632	0.160307	0.0581083	0.00626693	0.0514188	0.0259744	0.0739939	0	0	0	0.078	0.14453	1.00395
GSM1297136	0	0.0721029	0.0354026	0	0	0.0773993	0	0.0494162	0.00647403	0	0	0.0657673	0.265209	0.18205	0.145318	0	0.0698416	0	0.0310191	0	0	0	0.197	0.0979131	1.01182
GSM1297138	0.0731183	0	0.0471827	0.0426971	0.00668238	0.0167524	0	0.106264	0	0	0	0.129593	0.201292	0.263795	0.0181279	0	0.0357634	0.0112957	0.0474366	0	0	0	0.455	0.0497769	1.02113
GSM1297140	0	0	0.199567	0.0679327	0.0169243	0	0	0.0847589	0	0	0	0.0712257	0.300837	0.110267	0.0505246	0	0.0854951	0	0.00616986	0	0.00629797	0	0.415	0.0547406	1.01979
GSM1297142	0.00151182	0.00804854	0.125917	0.10142	0	0.0225901	0.0728479	0.0130731	0.064636	0	0	0.0381254	0.0335837	0.0615366	0.117371	0.229891	0.0719343	0	0.0375129	0	0	0	0	0.462958	0.886144
GSM1297144	0.00137055	0	0.0394848	0.165269	0	0	0.0841446	0.0735713	0.0389636	0	0	0.0362633	0.0985217	0	0.130587	0.124849	0.187837	0	0.0136254	0	0.00551225	0	0.003	0.275302	0.969124
GSM1297146	0.0211006	0	0.00407399	0.073251	0	0.0238522	0.12021	0	0.112008	0	0.0610672	0.0406105	0.164441	0.0163532	0.192188	0.12724	0.043604	0	0	0	0	0	0.007	0.23079	0.99078
GSM1297148	0	0	0.0629092	0.169034	0	0	0.0824327	0.0845373	0	0	0	0.10601	0.0772899	0	0.188141	0.103026	0.100815	0	0.0258054	0	0	0	0	0.367469	0.931894
GSM1297150	0	0.0740387	0.132323	0.0794189	0	0.0292327	0.0138476	0.0468749	0.0479887	0	0	0.0507194	0.0543161	0.020436	0.149767	0.136661	0.11124	0	0.0531364	0	0	0	0	0.525713	0.86298
GSM1297152	0	0.103227	0.134324	0.0230407	0.0782761	0	0	0.0249899	0.0779697	0	0	0.0417138	0.198235	0.204567	0.0585543	0.0338841	0.00107242	0	0.0201465	0	0	0	0.074	0.145546	0.991806
GSM1297154	0	0.00979474	0.206712	0	0	0.0324603	0	0.145557	0.0183257	0	0	0.0615955	0.242955	0.0543771	0.0864308	0	0.0963519	0	0.0454402	0	0	0	0.148	0.110971	1.0068
GSM1297156	0	0.0867164	0.113308	0	0.0110458	0.0592448	0	0	0.064963	0	0	0.081511	0.265189	0.075911	0.0381085	0.0391156	0.137692	0	0.0271956	0	0	0	0.442	0.051358	1.01568
GSM1297158	0	0	0.0746914	0.0552958	0.0183605	0.111045	0	0	0.0675177	0	0	0.0915455	0.251152	0.179781	0.0863465	0	0.0497452	0	0.0145197	0	0	0	0.178	0.102872	1.00829
GSM1297160	0	0	0.0130665	0	0	0.301264	0	0.0003	0	0	0	0.0937498	0.0896263	0.130786	0.225543	0.0095497	0.0546396	0	0	0.0814783	0	0	0.003	0.282487	0.972984
GSM1297162	0	0.066849	0.0324654	0	0.0716866	0.0882055	0	0.00118721	0	0	0	0.0612858	0.192602	0.138278	0.193328	0.00812363	0.0150083	0.0723683	0.058612	0	0	0	0.007	0.226957	0.976662
GSM1297164	0	0.0775938	0.09511	0	0	0.12924	0	0.126583	0	0.0274005	0	0.0338563	0.0580605	0.00125632	0.219231	0.143038	0.065705	0	0.0006	0	0.0222932	0	0	0.453802	0.903589
GSM1297166	0	0.0683801	0.155136	0.0494738	0	0.0852319	0	0.0350159	0.0004	0	0	0.0518695	0.169559	0.0148133	0.08861	0.0438157	0.150059	0	0.0808843	0	0.00679029	0	0.001	0.350804	0.938727
GSM1297168	0	0.0503856	0.0297886	0.0262134	0.0120045	0.146715	0	0	0	0	0	0.0999135	0.125842	0	0.138035	0.0698381	0.206623	0.031115	0	0.0635257	0	0	0.003	0.281187	0.974492
GSM1297170	0	0.0453349	0.0330276	0.0148101	0	0.129724	0	0.00540041	0.0374097	0	0	0.113179	0.159913	0.0111404	0.0392787	0.200637	0.0866768	0.00847591	0.0939789	0	0.0210134	0	0.018	0.20094	0.990209
GSM1297172	0	0	0.0910716	0.0786643	0.00416357	0.115173	0.0298868	0	0.0221247	0	0	0.0298456	0.0750353	0	0.091413	0.194049	0.16363	0.0756768	0	0.0292662	0	0	0.003	0.288611	0.964542
GSM1297174	0	0	0.0165142	0.161819	0	0.0232638	0	0	0.0725481	0	0	0.0379913	0.149951	0.144652	0.0991432	0.0537641	0.0349693	0	0	0.18705	0	0.0183336	0.055	0.159661	1.01635
GSM1297176	0	0.0192911	0.0556192	0.0329015	0	0.0857839	0.131221	0	0	0	0	0.0625263	0.0932284	0.0229418	0.202586	0.162227	0.0704422	0	0.0561914	0	0.00504008	0	0	0.564411	0.832641
GSM1297178	0	0	0.0384262	0.154524	0.00347648	0	0.140188	0	0.0757664	0	0	0.00450313	0.0744477	0	0.0846131	0.210545	0.157676	0	0.0558339	0	0	0	0	0.52162	0.853569
GSM1297180	0	0.0128512	0.0611223	0.0542336	0	0.0683077	0.0272092	0	0.0404139	0	0	0.0364803	0.0846358	0.0490023	0.11796	0.0927777	0.26222	0	0.0580872	0	0.0346993	0	0.003	0.287148	0.965632
GSM1297182	0	0.0314499	0.0648605	0.0373861	0	0.159728	0.041607	0	0.0117941	0	0	0.021783	0.218787	0.0972361	0.0686938	0	0.195098	0.00561604	0.0459603	0	0	0	0.001	0.334314	0.950415
GSM1297184	0	0.0269431	0.0127403	0	0	0.220931	0.0163544	0	0	0	0	0.0822155	0.0156984	0	0.0343382	0.217575	0.201565	0.0844762	0.0871629	0	0	0	0	0.410145	0.913706
GSM1297186	0	0.0286208	0.135684	0.0595144	0	0.133857	0.0350685	0	0.0202103	0.0136822	0	0.0143581	0.0459811	0	0.142906	0.131125	0.163402	0	0.0636166	0	0.00889208	0.00308293	0	0.487881	0.88659
GSM1297188	0	0	0.159388	0.0163216	0	0.114239	0	0	0.025613	0	0	0.0529014	0.105051	0	0.0785598	0.106101	0.116369	0.132241	0.0626742	0	0.0180914	0.0124488	0.004	0.25517	0.976058
GSM1297190	0	0	0.101522	0.0440285	0	0.125779	0	0.0295636	0.060675	0	0	0.0243542	0.105109	0	0.0605993	0.101817	0.298733	0.0306643	0.0161911	0	0.001	0	0.014	0.210334	0.994837
GSM1297192	0	0.00210799	0.163308	0.0667548	0	0.0718291	0.0625506	0	0.0294807	0	0	0.0335541	0.0768268	0.0539918	0.0820524	0.132716	0.154947	0	0.0698806	0	0	0	0.002	0.311719	0.950217
GSM1297194	0	0.00169166	0.182094	0.0724856	0	0.0921066	0	0	0.0507558	0.00916996	0	0.0301066	0.0460361	0.0293559	0.117683	0.155852	0.146489	0	0.0661726	0	0	0	0	0.49457	0.868793
GSM1297196	0	0	0.287744	0.145401	0	0.0196297	0.0626004	0.0525891	0.0432394	0	0	0.0183104	0.032493	0	0.108625	0.140671	0.0477051	0	0.0262809	0	0	0.0147116	0	0.591348	0.8071
GSM1297198	0	0	0.142591	0	0	0.0921248	0	0.101663	0.106982	0	0.00651455	0	0.0506527	0.0629735	0.106693	0.128387	0.0845347	0	0	0.101735	0.00868841	0.00645886	0.002	0.300237	0.958841
GSM1297200	0	0.0696367	0.181674	0.014562	0	0.0839582	0.00137821	0.0218494	0.0335205	0	0	0.0558897	0.109	0.0427316	0.0742657	0.088097	0.121377	0.0227878	0.0571926	0	0.00708355	0.0149965	0	0.399003	0.927448
GSM1297202	0	0.0329804	0.109385	0.1019	0	0.116318	0.0207578	0.00212732	0	0	0	0.0976207	0.134811	0	0.17505	0.0958891	0.0809472	0	0.032213	0	0	0	0.001	0.319268	0.965659
GSM1297204	0.0330451	0	0.197977	0.0622994	0.00771954	0.0619846	0.0333947	0.0150404	0.02038	0	0	0.0328442	0.104494	0.0450619	0.172507	0.177983	0.0339481	0	0.00132061	0	0	0	0	0.463576	0.922601
GSM1297206	0	0.0218724	0.0685293	0.263141	0	0	0.0350531	0.0698158	0.0742841	0	0	0.114865	0.0523968	0.00705824	0.0722437	0.123385	0.0356733	0	0.061683	0	0	0	0	0.385073	0.948291
GSM1297208	0	0.0189353	0.0884503	0.177536	0	0	0.101046	0.0686128	0.0321794	0	0	0.02409	0.0467922	0	0.145725	0.10251	0.194123	0	0	0	0	0	0	0.401072	0.91813
GSM1297210	0	0.016429	0.296471	0.0424826	0.0016366	0.111316	0.010915	0	0	0	0	0.0828256	0.0932465	0.00300005	0.057506	0.0873604	0.129325	0	0	0.0485267	0.0135838	0.00537592	0.001	0.343756	0.939455
GSM1297212	0	0.123475	0.138767	0.0672811	0	0.0739379	0	0.0305205	0.0522493	0	0	0.0720661	0.0633987	0.00856706	0.0727155	0.102637	0.103432	0	0.0860857	0	0.00486818	0	0	0.508151	0.862965
GSM1297214	0	0.0572888	0.0348394	0.0778605	0	0.0500502	0	0.0288257	0.0526915	0	0	0.041674	0.256292	0.053889	0.0327392	0.115374	0.187636	0	0.0108393	0	0	0	0.003	0.287461	0.962842
GSM1297216	0	0.0420434	0.100238	0.0226924	0	0.0904348	0.0173253	0.00278145	0.0576433	0	0	0.0554231	0.188062	0.0413333	0.12663	0.0349693	0.129895	0.0471563	0.0433728	0	0	0	0.002	0.292685	0.959966
GSM1297218	0.00446754	0.0763496	0.185316	0.0493949	0	0.0765785	0	0.0379295	0.0552214	0	0	0.0444065	0.169789	0.0333394	0.0352395	0.0539057	0.140892	0	0.0371697	0	0	0	0.002	0.310774	0.953962
GSM1297220	0	0.0508084	0.0190686	0.0223397	0.0009	0.0565972	0.020108	0	0.0199428	0	0	0.046645	0.0734303	0.104169	0.161421	0.229632	0.181157	0	0.0137325	0	0	0	0.003	0.286451	0.964365
GSM1297222	0	0.118544	0.020133	0	0.0867326	0.121822	0	0.174941	0.0337453	0	0	0.139529	0.177302	0.00157221	0.0001	0.0607442	0.0324694	0	0.0324011	0	0	0	0.801	0.00389233	1.02853
GSM1297224	0	0.0170175	0.0878992	0	0	0.153724	0.0218178	0.0456084	0	0	0	0.124293	0.0283974	0.0614197	0.227895	0.14861	0.0730026	0	0.0103151	0	0	0	0.002	0.294431	0.97248
GSM1297226	0	0.00909293	0.0839168	0	0	0.215081	0	0.161608	0	0	0.0028264	0.138181	0.197043	0.00700211	0.162727	0	0.0225211	0	0	0	0	0	0.302	0.0725887	1.02755
GSM1297228	0	0.0320488	0.044651	0	0	0.263353	0	0	0.0357193	0	0.0114857	0.0608196	0.14435	0.0794892	0.1082	0.0354051	0.164607	0	0.019871	0	0	0	0.039	0.170384	0.999043
GSM1297230	0	0	0.0317683	0	0	0.165207	0	0.0225476	0.0458373	0	0	0.0722153	0.180078	0.159672	0.120128	0.0655038	0.117021	0	0.0200213	0	0	0	0.023	0.196439	0.99023
GSM1297232	0	0.00588902	0.235808	0.0822218	0	0.0446497	0	0	0.0731821	0	0	0.031643	0.16622	0.00858341	0.101927	0.0479994	0.144963	0	0.0569131	0	0	0	0.084	0.140088	1.00621
GSM1297234	0	0.00295943	0.0440177	0.0553617	0.00669678	0.14061	0	0	0	0	0.00629332	0.0659044	0.179195	0.106525	0.0272638	0.0949017	0.227003	0	0	0.0401447	0.0031239	0	0.003	0.267734	0.976088
GSM1297236	0	0.113119	0.187569	0.149622	0	0	0.0960505	0.0355642	0	0	0	0	0.0520964	0.0214647	0.149533	0.0552173	0.110013	0	0	0.0117853	0.017966	0	0	0.448698	0.911312
GSM1297238	0	0.0135233	0.108479	0.0191433	0	0.0972939	0	0.0113045	0.0255638	0	0	0.0612303	0.178043	0.0565617	0.127087	0	0.29078	0	0.0109893	0	0	0	0.1	0.133123	1.00286
GSM1297240	0	0.0409049	0.0241672	0.0527603	0	0.103488	0	0.0175114	0.0204572	0	0	0.0684133	0.192182	0.0710171	0.180836	0	0.170433	0	0.0578298	0	0	0	0.002	0.300768	0.957982
GSM1297242	0	0.0875246	0.0211786	0.0892244	0	0	0	0.100508	0.133756	0	0	0.0830265	0.320554	0.00102427	0.108291	0	0.0193909	0	0.0355221	0	0	0	0.014	0.210384	1.00196
GSM1297244	0	0.0307269	0.0347479	0	0.0581568	0.0576891	0	0	0.0718373	0	0.0559188	0.0278905	0.365355	0.13012	0.089894	0	0.0615107	0	0	0	0.0161523	0	0.03	0.190921	0.989648
GSM1297246	0.0710295	0	0.112942	0.180633	0	0.00948799	0.0147848	0.0353234	0.0533117	0	0	0.0393916	0.228023	0.0737773	0.132893	0	0	0	0.0484042	0	0	0	0.003	0.277573	0.967668
GSM1297248	0	0.0596295	0	0	0.0287003	0.111463	0	0	0.141132	0	0.0413497	0	0.382093	0.0171334	0.0129345	0	0.0108107	0	0	0.18284	0.0119144	0	0.188	0.0995633	1.00779
GSM1297250	0.0125947	0	0.00975714	0.124425	0.00633125	0.0410475	0.140198	0	0.0521504	0	0.0152325	0.00449684	0.166386	0	0.0924891	0.247111	0.0180847	0.00651075	0.0631854	0	0	0	0.001	0.323344	0.9494
GSM1297252	0	0.026434	0.0191894	0.0697077	0	0.0489049	0	0.0513433	0.045629	0	0	0.103191	0.201229	0.0276289	0.148937	0.0789649	0.0689764	0	0.109865	0	0	0	0.006	0.235195	0.978226
GSM1297254	0	0	0.0233159	0.0266143	0	0.0434217	0	0.0484122	0.111651	0	0	0.038184	0.511924	0.124522	0.039853	0	0	0	0	0.032101	0	0	0.033	0.184676	0.998585
GSM1297256	0	0.100651	0.0409368	0.034236	0.0602268	0.128385	0	0	0	0	0	0.124769	0.238089	0.170131	0.01832	0	0.0842555	0	0	0	0	0	0.344	0.0665815	1.01277
GSM1297258	0	0.0191039	0.140275	0.160905	0	0	0.034126	0.0224899	0.0445733	0	0	0.0331108	0.119623	0.0421802	0.173943	0.0382813	0.117107	0	0.0542828	0	0	0	0	0.506186	0.864262
GSM1297260	0	0.0202395	0.0261629	0.132802	0	0	0	0.0678179	0.06478	0	0	0.0789438	0.350619	0.142963	0.0446832	0	0.025317	0.00651354	0.0391579	0	0	0	0.084	0.139372	1.0127
GSM1297262	0	0.0529018	0.113007	0.0323092	0.0552789	0	0	0.0301582	0.0125975	0	0.00931244	0.0405308	0.427729	0.108666	0.0493578	0.0681513	0	0	0	0	0	0	0.203	0.0965833	1.00491
GSM1297264	0	0.0155607	0.00363356	0.0271769	0	0.215876	0.0567304	0	0	0	0	0.0409941	0.108305	0.0238578	0.0455549	0.411412	0.0358865	0	0	0.0150129	0	0	0.004	0.251586	0.982943
GSM1297266	0	0	0.0355877	0	0.111668	0.0962764	0	0.0568119	0.0214488	0	0	0.141693	0.258745	0.211814	0.0314728	0.00307116	0.0142101	0	0.017201	0	0	0	0.694	0.0181106	1.02144
GSM1297268	0.0195425	0	0	0	0.0402042	0.132901	0	0.0108251	0.148563	0	0	0.0542518	0.44	0.0348926	0.0689517	0	0	0	0	0.0153709	0.0344976	0	0.357	0.0643474	1.017
GSM1297270	0	0	0.108669	0.252485	0	0	0.0731086	0.0920037	0.0418373	0	0	0.046183	0.0808088	0	0.0837814	0.150418	0.0369196	0	0.0337854	0	0	0	0.001	0.315684	0.956496
GSM1297272	0	0.00652785	0.0338365	0.221781	0	0	0.0733293	0.0879618	0.0602176	0	0	0.0636983	0.0595337	0.0433285	0.16108	0.134221	0	0	0.0544842	0	0	0	0.003	0.286438	0.971224
GSM1297274	0	0.0510123	0.0535292	0.0401523	0	0.0633831	0	0.0261239	0.068797	0	0	0.0601369	0.16309	0.157041	0.0944326	0.0660725	0.152221	0	0.00400837	0	0	0	0.013	0.212901	0.983813
GSM1297276	0	0.00288841	0.0567285	0.113205	0	0	0.0663267	0.11636	0.055088	0	0	0.0582546	0.0655142	0.0425867	0.117987	0.0903216	0.172983	0	0.0417563	0	0	0	0.003	0.280715	0.96734
GSM1297278	0	0	0.10231	0.0633988	0	0.158928	0.0434661	0	0.0261003	0	0	0.12965	0.22788	0.114912	0.0567733	0.00469011	0	0	0.0718908	0	0	0	0.53	0.0404908	1.02461
GSM1297280	0	0.0615383	0.0292156	0.00997362	0.0732744	0.067784	0.084529	0	0	0	0	0.042784	0.101017	0.102361	0.0868914	0.0327399	0.294855	0	0	0.0122291	0.0008	0	0.016	0.204329	0.985293
GSM1297282	0	0	0.00485838	0.219825	0	0	0	0.119187	0.0337955	0	0	0.0861481	0.0860406	0	0.214292	0.0965872	0.0470564	0.0380689	0.0541403	0	0	0	0	0.400614	0.927852
GSM1297284	0	0	0.067224	0.0295433	0.057206	0	0	0.0140197	0.0738785	0	0.001	0.0621709	0.310583	0.262058	0.00657379	0.0710366	0.0367324	0	0	0	0.00800862	0	0.377	0.0613894	1.01175
GSM1297286	0	0.0161837	0.0871184	0.0152741	0.144405	0.174894	0.00227747	0	0.0154495	0	0.0114609	0.0465321	0.314506	0.151743	0	0	0	0.0201561	0	0	0	0	0.521	0.0411623	1.02614
GSM1297288	0	0.106698	0.0646507	0.0308396	0.0823059	0.0973419	0	0	0	0	0.00586568	0.0234572	0.187214	0.296523	0.0569641	0.0169474	0.0144905	0	0	0.0167026	0	0	0.034	0.181725	0.988836
GSM1297290	0	0.0015526	0.0399525	0.0171502	0	0.0905647	0	0.0300787	0.0867594	0	0	0.0940196	0.244401	0.0485816	0.094852	0.121452	0.0776153	0	0.0530205	0	0	0	0.211	0.0941399	1.01019
GSM1297292	0	0.0191946	0.0179341	0.107862	0	0	0	0.0496583	0.0614129	0	0	0.146079	0.125383	0.0891158	0.206886	0.0528823	0.0700946	0	0.0534973	0	0	0	0.001	0.324941	0.951342
GSM1297294	0	0.0619347	0.0449707	0.0562373	0.119392	0.0442922	0	0	0.0173341	0	0	0.142512	0.232202	0.157089	0.00810859	0.093256	0	0.0143143	0.00835723	0	0	0	0.364	0.0634026	1.01584
GSM1297296	0	0.0280565	0.183127	0.193271	0	0	0	0.0160962	0.150153	0	0	0.0232123	0.0708877	0.00580231	0.0624662	0.179309	0.0216444	0	0.0659734	0	0	0	0.001	0.326544	0.946776
GSM1297298	0	0.0349753	0.0955239	0.085992	0	0.00228245	0.0632428	0.061425	0.0101991	0	0	0.0534296	0.0914188	0.00109637	0.203026	0.0773351	0.181191	0	0.0388623	0	0	0	0	0.563068	0.825834
GSM1297300	0	0.00890759	0.0392983	0	0	0.100308	0	0.0984663	0	0	0	0.0740375	0.150289	0	0.411934	0	0.116759	0	0	0	0	0	0	0.428162	0.932007
GSM1297302	0	0.00299132	0.0527746	0.152158	0	0	0.0819734	0.0492208	0.035032	0.0486617	0	0.0210908	0.0376306	0.0476203	0.179336	0	0.249663	0	0.041847	0	0	0	0	0.404389	0.916377
GSM1297304	0	0.121735	0.0104485	0.0814991	0.00981477	0	0	0.0541716	0.0476979	0	0	0.101056	0.260416	0.0968093	0.0410874	0.0294841	0	0.0624882	0.0832929	0	0	0	0.073	0.146084	1.00402
GSM1297306	0	0.0784323	0.0532809	0.0795091	0	0	0	0	0.115279	0.00255065	0	0	0.197135	0.24243	0.169427	0.00301715	0.016521	0	0	0.0424165	0	0	0.001	0.323941	0.95101
GSM1297308	0.0195785	0.0182779	0.117774	0.079732	0	0.108549	0	0.00900364	0.0831743	0	0	0.073352	0.113379	0	0.1207	0.165999	0.0182764	0.0390141	0.033191	0	0	0	0.003	0.280994	0.975167
GSM1297310	0	0.0704408	0.0358908	0.0222648	0.00152992	0.117352	0	0.0142726	0	0	0	0.11117	0.198839	0.0850239	0.0705989	0	0.214595	0	0.0580221	0	0	0	0.233	0.0877806	1.00552
GSM1297312	0	0	0	0.0418426	0.02815	0.018295	0	0.0472636	0	0	0	0.0775208	0.218672	0.0452671	0.2856	0	0.211742	0	0.0256465	0	0	0	0.002	0.306014	0.965124
